# Supplementary material for: Dipyridinium diaqua­bis­(pyrazole-3,5-di­carboxyl­ato-κ2 N,O)cuprate(II) dihydrate
Source: Acta Crystallogr Sect E Struct Rep Online. 2012 Nov 17;68(Pt 12):m1497–8. doi: 10.1107/S1600536812046508 (PMC3588750; doi:10.1107/S1600536812046508)
Supplement: Supplementary file 1 [file e-68-m1497-sup1.cif]

##############################################################################
#                                                                            #
# This CIF contains the data in a paper accepted for publication in          #
# Acta Crystallographica Section E. It conforms to the requirements of       #
# Notes for Authors for Acta Crystallographica Section E, and has been       #
# peer reviewed under the auspices of the IUCr Commission on Journals.       #
#                                                                            #
# Full details of the Crystallographic Information File format               #
# are given in the paper "The Crystallographic Information File (CIF):       #
# a New Standard Archive File for Crystallography" by S. R. Hall, F. H.      #
# Allen and I. D. Brown [Acta Cryst. (1991), A47, 655-685].                  #
#                                                                            #
# The current version of the core CIF dictionary is obtainable from          #
# ftp://ftp.iucr.org/pub/cif_core.dic.                                       #
#                                                                            #
# Software is freely available for graphical display of the structure(s)     #
# in this CIF. For information consult the CIF software page                 #
# http://www.iucr.org/resources/cif/software.                                #
#                                                                            #
# This file may be used for bona fide research purposes within the           #
# scientific community so long as proper attribution is given to the journal # 
# article from which it was obtained.                                        #
#                                                                            #
##############################################################################
data_I
_audit_creation_method     SHELXL-97
_chemical_name_systematic
;
Dipyridinium
diaquabis(pyrazole-3,5-dicarboxylato-\k^2^<i>N</i>,<i>O</i>)cuprate(II)
dihydrate
;
_chemical_name_common     ?
_chemical_formula_moiety     '2(C5 H6 N +), C10 H8 Cu N4 O10 2-, 2(H2 O)'
_chemical_formula_sum     'C20 H24 Cu N6 O12'
_chemical_formula_iupac     '(C5 H6 N)2 [Cu (C5 H2 N2 O4)2 (H2 O)2], 2H2 O'
_chemical_formula_weight     603.99
_chemical_melting_point     ?
_symmetry_cell_setting     monoclinic
_symmetry_space_group_name_H-M     'P 21/c'
_symmetry_space_group_name_Hall     '-P 2ybc'
loop_
    _symmetry_equiv_pos_as_xyz
    'x, y, z'
    '-x, y+1/2, -z+1/2'
    '-x, -y, -z'
    'x, -y-1/2, z-1/2'
_cell_length_a     9.3531(4)
_cell_length_b     7.35210(10)
_cell_length_c     17.9903(7)
_cell_angle_alpha     90.00
_cell_angle_beta     95.600(2)
_cell_angle_gamma     90.00
_cell_volume     1231.20(7)
_cell_formula_units_Z     2
_cell_measurement_reflns_used     1917
_cell_measurement_theta_min     2.19
_cell_measurement_theta_max     24.97
_cell_measurement_temperature     273
_exptl_crystal_description     prism
_exptl_crystal_colour     blue
_exptl_crystal_size_max     0.34
_exptl_crystal_size_mid     0.18
_exptl_crystal_size_min     0.06
_exptl_crystal_density_diffrn     1.629
_exptl_crystal_density_meas     ?
_exptl_crystal_density_method     'not measured'
_exptl_crystal_F_000     622
_exptl_absorpt_coefficient_mu     0.964
_exptl_absorpt_correction_type     multi-scan
_exptl_absorpt_process_details     '(<i>SADABS</i>; Sheldrick, 1996)'
_exptl_absorpt_correction_T_min     0.7353
_exptl_absorpt_correction_T_max     0.9444
_exptl_special_details     ?
_diffrn_ambient_temperature     273(2)
_diffrn_radiation_type     MoK\a
_diffrn_radiation_wavelength     0.71073
_diffrn_radiation_source     'fine-focus sealed tube'
_diffrn_radiation_monochromator     graphite
_diffrn_measurement_device_type     'Bruker SMART CCD'
_diffrn_measurement_method     'phi and omega scans'
_diffrn_detector_area_resol_mean     ?
_diffrn_reflns_number     3386
_diffrn_reflns_av_R_equivalents     0.0381
_diffrn_reflns_av_sigmaI/netI     0.0453
_diffrn_reflns_theta_min     2.19
_diffrn_reflns_theta_max     24.97
_diffrn_reflns_theta_full     24.97
_diffrn_measured_fraction_theta_max     0.976
_diffrn_measured_fraction_theta_full     0.976
_diffrn_reflns_limit_h_min     -11
_diffrn_reflns_limit_h_max     9
_diffrn_reflns_limit_k_min     -8
_diffrn_reflns_limit_k_max     7
_diffrn_reflns_limit_l_min     -21
_diffrn_reflns_limit_l_max     10
_refine_special_details
;
Refinement of <i>F</i>^2^ against ALL reflections. The weighted <i>R</i>-factor
<i>wR</i> and goodness of fit <i>S</i> are based on <i>F</i>^2^, conventional
<i>R</i>-factors <i>R</i> are based on <i>F</i>, with <i>F</i> set to zero for
negative <i>F</i>^2^. The threshold expression of <i>F</i>^2^ >
\s(<i>F</i>^2^) is used only for calculating <i>R</i>-factors(gt) <i>etc</i>.
and is not relevant to the choice of reflections for refinement.
<i>R</i>-factors based on <i>F</i>^2^ are statistically about twice as large
as those based on <i>F</i>, and <i>R</i>- factors based on ALL data will be
even larger.
;
_reflns_number_total     2106
_reflns_number_gt     1802
_reflns_threshold_expression     I>2sigma(I)
_refine_ls_structure_factor_coef     Fsqd
_refine_ls_matrix_type     full
_refine_ls_R_factor_all     0.0910
_refine_ls_R_factor_gt     0.0754
_refine_ls_wR_factor_gt     0.1464
_refine_ls_wR_factor_ref     0.1543
_refine_ls_goodness_of_fit_ref     1.264
_refine_ls_restrained_S_all     1.262
_refine_ls_number_reflns     2106
_refine_ls_number_parameters     193
_refine_ls_number_restraints     5
_refine_ls_hydrogen_treatment     mixed
_refine_ls_weighting_scheme     calc
_refine_ls_weighting_details
         'calc w=1/[\s^2^(Fo^2^)+(0.0117P)^2^+6.7689P] where P=(Fo^2^+2Fc^2^)/3'
_atom_sites_solution_hydrogens     geom
_atom_sites_solution_primary     direct
_atom_sites_solution_secondary     difmap
_refine_ls_shift/su_max     0.000
_refine_ls_shift/su_mean     0.000
_refine_diff_density_max     0.504
_refine_diff_density_min     -0.413
_refine_ls_extinction_method     none
_refine_ls_extinction_coef     ?
loop_
    _atom_type_symbol
    _atom_type_description
    _atom_type_scat_dispersion_real
    _atom_type_scat_dispersion_imag
    _atom_type_scat_source
    'C' 'C' 0.0033 0.0016
                         'International Tables Vol C Tables 4.2.6.8 and 6.1.1.4'
    'H' 'H' 0.0000 0.0000
                         'International Tables Vol C Tables 4.2.6.8 and 6.1.1.4'
    'N' 'N' 0.0061 0.0033
                         'International Tables Vol C Tables 4.2.6.8 and 6.1.1.4'
    'O' 'O' 0.0106 0.0060
                         'International Tables Vol C Tables 4.2.6.8 and 6.1.1.4'
    'Cu' 'Cu' 0.3201 1.2651
                         'International Tables Vol C Tables 4.2.6.8 and 6.1.1.4'
_computing_data_collection     'SMART (Siemens, 1998)'
_computing_cell_refinement     'SAINT (Siemens, 1998)'
_computing_data_reduction     'SAINT (Siemens, 1998)'
_computing_structure_solution     'SHELXS97 (Sheldrick, 2008)'
_computing_structure_refinement     'SHELXL97 (Sheldrick, 2008)'
_computing_molecular_graphics     'Wingx (Farrugia, 2012)'
_computing_publication_material     'publCIF (Westrip, 2010)'
loop_
    _atom_site_type_symbol
    _atom_site_label
    _atom_site_fract_x
    _atom_site_fract_y
    _atom_site_fract_z
    _atom_site_U_iso_or_equiv
    _atom_site_adp_type
    _atom_site_calc_flag
    _atom_site_refinement_flags
    _atom_site_occupancy
    _atom_site_symmetry_multiplicity
    _atom_site_disorder_assembly
    _atom_site_disorder_group
    Cu Cu1 0.5000 0.5000 0.5000 0.0307(3) Uani d S 1 2 . .
    O O1 0.3159(5) 1.0520(5) 0.7574(2) 0.0340(10) Uani d . 1 1 . .
    O O3 0.7070(4) 0.9725(6) 0.5173(2) 0.0334(10) Uani d . 1 1 . .
    N N1 0.3911(5) 0.6681(6) 0.6461(2) 0.0253(11) Uani d . 1 1 . .
    H H1 0.3367 0.5826 0.6599 0.030 Uiso calc R 1 1 . .
    O O4 0.6331(4) 0.6957(5) 0.4799(2) 0.0303(10) Uani d . 1 1 . .
    N N2 0.4725(5) 0.6559(6) 0.5890(2) 0.0250(10) Uani d . 1 1 . .
    C C2 0.4060(6) 0.8331(8) 0.6791(3) 0.0238(12) Uani d . 1 1 . .
    O O2 0.2622(5) 0.7604(6) 0.7754(2) 0.0405(11) Uani d . 1 1 . .
    C C1 0.3205(6) 0.8838(8) 0.7425(3) 0.0265(13) Uani d . 1 1 . .
    C C4 0.5402(6) 0.8162(7) 0.5856(3) 0.0220(12) Uani d . 1 1 . .
    O O5 0.2915(6) 0.6726(6) 0.4319(3) 0.0425(11) Uani d D 1 1 . .
    H H3A 0.290(8) 0.779(4) 0.444(4) 0.051 Uiso d D 1 1 . .
    H H3B 0.287(8) 0.679(10) 0.3864(12) 0.051 Uiso d D 1 1 . .
    C C5 0.6349(6) 0.8345(7) 0.5240(3) 0.0221(12) Uani d . 1 1 . .
    C C3 0.5020(6) 0.9310(8) 0.6420(3) 0.0270(13) Uani d . 1 1 . .
    H H2 0.5345 1.0487 0.6523 0.032 Uiso calc R 1 1 . .
    O O6 0.7456(6) 0.6665(6) 0.3457(3) 0.0482(13) Uani d D 1 1 . .
    H H4A 0.719(8) 0.703(10) 0.385(2) 0.058 Uiso d D 1 1 . .
    H H4B 0.709(8) 0.739(9) 0.315(3) 0.058 Uiso d D 1 1 . .
    N N3 1.1229(6) 0.2882(8) 0.3354(3) 0.0381(13) Uani d D 1 1 . .
    H H5 1.185(6) 0.350(8) 0.313(3) 0.046 Uiso d D 1 1 . .
    C C9 1.0145(7) 0.0054(11) 0.3514(4) 0.0479(17) Uani d . 1 1 . .
    H H9 1.0028 -0.1166 0.3385 0.057 Uiso calc R 1 1 . .
    C C10 1.1080(7) 0.1140(9) 0.3174(4) 0.0408(16) Uani d . 1 1 . .
    H H10 1.1615 0.0649 0.2814 0.049 Uiso calc R 1 1 . .
    C C7 0.9545(8) 0.2621(13) 0.4227(4) 0.056(2) Uani d . 1 1 . .
    H H7 0.9016 0.3144 0.4583 0.067 Uiso calc R 1 1 . .
    C C8 0.9389(7) 0.0817(11) 0.4047(4) 0.0496(19) Uani d . 1 1 . .
    H H8 0.8760 0.0102 0.4291 0.059 Uiso calc R 1 1 . .
    C C6 1.0501(8) 0.3639(11) 0.3870(4) 0.0512(19) Uani d . 1 1 . .
    H H6 1.0637 0.4862 0.3989 0.061 Uiso calc R 1 1 . .
loop_
    _atom_site_aniso_label
    _atom_site_aniso_U_11
    _atom_site_aniso_U_22
    _atom_site_aniso_U_33
    _atom_site_aniso_U_12
    _atom_site_aniso_U_13
    _atom_site_aniso_U_23
    Cu1 0.0437(6) 0.0249(5) 0.0268(5) -0.0106(5) 0.0198(4) -0.0103(5)
    O1 0.042(3) 0.029(2) 0.033(2) 0.0026(19) 0.018(2) -0.0069(18)
    O3 0.038(2) 0.031(2) 0.034(2) -0.009(2) 0.0175(19) -0.0081(19)
    N1 0.030(3) 0.024(2) 0.024(2) -0.001(2) 0.013(2) -0.002(2)
    O4 0.040(2) 0.027(2) 0.027(2) -0.0115(18) 0.0212(19) -0.0082(17)
    N2 0.031(3) 0.024(2) 0.021(2) -0.001(2) 0.012(2) -0.001(2)
    C2 0.027(3) 0.027(3) 0.018(3) 0.002(2) 0.004(2) -0.003(2)
    O2 0.059(3) 0.034(2) 0.032(2) -0.004(2) 0.024(2) 0.002(2)
    C1 0.027(3) 0.034(3) 0.020(3) 0.008(3) 0.004(2) -0.007(3)
    C4 0.026(3) 0.021(3) 0.019(3) -0.004(2) 0.004(2) -0.005(2)
    O5 0.068(3) 0.030(2) 0.030(2) -0.004(2) 0.006(2) -0.002(2)
    C5 0.021(3) 0.025(3) 0.021(3) -0.001(2) 0.003(2) -0.001(2)
    C3 0.028(3) 0.025(3) 0.029(3) -0.004(2) 0.009(3) -0.004(2)
    O6 0.078(4) 0.030(3) 0.042(3) -0.004(2) 0.037(3) -0.005(2)
    N3 0.037(3) 0.046(3) 0.033(3) -0.009(3) 0.012(2) 0.009(3)
    C9 0.045(4) 0.049(4) 0.050(4) -0.009(4) 0.002(3) 0.012(4)
    C10 0.042(4) 0.046(4) 0.035(4) 0.000(3) 0.008(3) 0.001(3)
    C7 0.039(4) 0.092(6) 0.040(4) -0.002(4) 0.019(3) -0.016(4)
    C8 0.037(4) 0.076(5) 0.035(4) -0.020(4) 0.000(3) 0.018(4)
    C6 0.051(4) 0.051(4) 0.054(4) -0.006(4) 0.018(4) -0.013(4)
_geom_special_details
;
All e.s.d.'s (except the e.s.d. in the dihedral angle between two l.s. planes)
are estimated using the full covariance matrix. The cell e.s.d.'s are taken
into account individually in the estimation of e.s.d.'s in distances, angles
and torsion angles; correlations between e.s.d.'s in cell parameters are only
used when they are defined by crystal symmetry. An approximate (isotropic)
treatment of cell e.s.d.'s is used for estimating e.s.d.'s involving l.s.
planes.
;
loop_
    _geom_bond_atom_site_label_1
    _geom_bond_atom_site_label_2
    _geom_bond_site_symmetry_2
    _geom_bond_distance
    _geom_bond_publ_flag
    Cu1 O4 . 1.959(4) yes
    Cu1 O4 3_666 1.959(4) ?
    Cu1 N2 . 2.006(4) yes
    Cu1 N2 3_666 2.006(4) ?
    Cu1 O5 . 2.539(5) yes
    Cu1 O5 3_666 2.539(5) ?
    O1 C1 . 1.267(7) ?
    O3 C5 . 1.230(6) ?
    N1 N2 . 1.341(6) ?
    N1 C2 . 1.351(7) ?
    N1 H1 . 0.8600 ?
    O4 C5 . 1.292(6) ?
    N2 C4 . 1.342(7) ?
    C2 C3 . 1.374(8) ?
    C2 C1 . 1.502(7) ?
    O2 C1 . 1.239(7) ?
    C4 C3 . 1.393(7) ?
    C4 C5 . 1.491(7) ?
    O5 H3A . 0.82(2) ?
    O5 H3B . 0.82(2) ?
    C3 H2 . 0.9300 ?
    O6 H4A . 0.82(2) ?
    O6 H4B . 0.82(2) ?
    N3 C10 . 1.325(9) ?
    N3 C6 . 1.325(8) ?
    N3 H5 . 0.87(2) ?
    C9 C8 . 1.367(10) ?
    C9 C10 . 1.371(9) ?
    C9 H9 . 0.9300 ?
    C10 H10 . 0.9300 ?
    C7 C8 . 1.369(11) ?
    C7 C6 . 1.373(10) ?
    C7 H7 . 0.9300 ?
    C8 H8 . 0.9300 ?
    C6 H6 . 0.9300 ?
loop_
    _geom_angle_atom_site_label_1
    _geom_angle_atom_site_label_2
    _geom_angle_atom_site_label_3
    _geom_angle_site_symmetry_1
    _geom_angle_site_symmetry_3
    _geom_angle
    _geom_angle_publ_flag
    O4 Cu1 O4 . 3_666 179.9990(10)
                                 ?
    O4 Cu1 N2 . . 81.99(16) yes
    O4 Cu1 N2 3_666 . 98.01(16) ?
    O4 Cu1 N2 . 3_666 98.01(16) ?
    O4 Cu1 N2 3_666 3_666 81.99(16) ?
    N2 Cu1 N2 . 3_666 179.9990(10)
                                 ?
    O4 Cu1 O5 . . 90.92(17) yes
    O4 Cu1 O5 3_666 . 89.08(17) ?
    N2 Cu1 O5 . . 86.97(17) yes
    N2 Cu1 O5 3_666 . 93.03(17) ?
    N2 N1 C2 . . 110.8(4) ?
    N2 N1 H1 . . 124.6 ?
    C2 N1 H1 . . 124.6 ?
    C5 O4 Cu1 . . 116.0(3) ?
    N1 N2 C4 . . 106.3(4) ?
    N1 N2 Cu1 . . 141.0(4) ?
    C4 N2 Cu1 . . 111.6(3) ?
    N1 C2 C3 . . 107.6(5) ?
    N1 C2 C1 . . 121.1(5) ?
    C3 C2 C1 . . 131.3(5) ?
    O2 C1 O1 . . 126.0(5) ?
    O2 C1 C2 . . 118.2(5) ?
    O1 C1 C2 . . 115.8(5) ?
    N2 C4 C3 . . 110.1(5) ?
    N2 C4 C5 . . 115.5(4) ?
    C3 C4 C5 . . 134.4(5) ?
    H3A O5 H3B . . 102(7) ?
    O3 C5 O4 . . 124.5(5) ?
    O3 C5 C4 . . 121.2(5) ?
    O4 C5 C4 . . 114.3(5) ?
    C2 C3 C4 . . 105.2(5) ?
    C2 C3 H2 . . 127.4 ?
    C4 C3 H2 . . 127.4 ?
    H4A O6 H4B . . 103(7) ?
    C10 N3 C6 . . 121.9(6) ?
    C10 N3 H5 . . 117(5) ?
    C6 N3 H5 . . 121(5) ?
    C8 C9 C10 . . 118.0(7) ?
    C8 C9 H9 . . 121.0 ?
    C10 C9 H9 . . 121.0 ?
    N3 C10 C9 . . 120.7(7) ?
    N3 C10 H10 . . 119.6 ?
    C9 C10 H10 . . 119.6 ?
    C8 C7 C6 . . 118.5(7) ?
    C8 C7 H7 . . 120.8 ?
    C6 C7 H7 . . 120.8 ?
    C9 C8 C7 . . 120.8(7) ?
    C9 C8 H8 . . 119.6 ?
    C7 C8 H8 . . 119.6 ?
    N3 C6 C7 . . 120.1(7) ?
    N3 C6 H6 . . 120.0 ?
    C7 C6 H6 . . 120.0 ?
loop_
    _geom_torsion_atom_site_label_1
    _geom_torsion_atom_site_label_2
    _geom_torsion_atom_site_label_3
    _geom_torsion_atom_site_label_4
    _geom_torsion_site_symmetry_1
    _geom_torsion_site_symmetry_2
    _geom_torsion_site_symmetry_3
    _geom_torsion_site_symmetry_4
    _geom_torsion
    _geom_torsion_publ_flag
    N2 Cu1 O4 C5 . . . . -5.9(4) ?
    N2 Cu1 O4 C5 3_666 . . . 174.1(4) ?
    C2 N1 N2 C4 . . . . -0.1(6) ?
    C2 N1 N2 Cu1 . . . . -166.3(5) ?
    O4 Cu1 N2 N1 . . . . 173.2(6) ?
    O4 Cu1 N2 N1 3_666 . . . -6.8(6) ?
    O4 Cu1 N2 C4 . . . . 7.4(4) ?
    O4 Cu1 N2 C4 3_666 . . . -172.6(4) ?
    N2 N1 C2 C3 . . . . -0.5(6) ?
    N2 N1 C2 C1 . . . . 177.2(5) ?
    N1 C2 C1 O2 . . . . 16.6(8) ?
    C3 C2 C1 O2 . . . . -166.4(6) ?
    N1 C2 C1 O1 . . . . -163.7(5) ?
    C3 C2 C1 O1 . . . . 13.3(9) ?
    N1 N2 C4 C3 . . . . 0.6(6) ?
    Cu1 N2 C4 C3 . . . . 171.3(4) ?
    N1 N2 C4 C5 . . . . -178.5(5) ?
    Cu1 N2 C4 C5 . . . . -7.8(6) ?
    Cu1 O4 C5 O3 . . . . -176.5(4) ?
    Cu1 O4 C5 C4 . . . . 3.3(6) ?
    N2 C4 C5 O3 . . . . -176.9(5) ?
    C3 C4 C5 O3 . . . . 4.2(10) ?
    N2 C4 C5 O4 . . . . 3.3(7) ?
    C3 C4 C5 O4 . . . . -175.6(6) ?
    N1 C2 C3 C4 . . . . 0.8(6) ?
    C1 C2 C3 C4 . . . . -176.5(6) ?
    N2 C4 C3 C2 . . . . -0.9(7) ?
    C5 C4 C3 C2 . . . . 178.0(6) ?
    C6 N3 C10 C9 . . . . 0.7(11) ?
    C8 C9 C10 N3 . . . . -0.8(10) ?
    C10 C9 C8 C7 . . . . 1.1(11) ?
    C6 C7 C8 C9 . . . . -1.3(11) ?
    C10 N3 C6 C7 . . . . -0.9(11) ?
    C8 C7 C6 N3 . . . . 1.1(12) ?
loop_
    _geom_hbond_atom_site_label_d
    _geom_hbond_atom_site_label_h
    _geom_hbond_atom_site_label_a
    _geom_hbond_site_symmetry_d
    _geom_hbond_site_symmetry_h
    _geom_hbond_site_symmetry_a
    _geom_hbond_distance_dh
    _geom_hbond_distance_ha
    _geom_hbond_distance_da
    _geom_hbond_angle_dha
    _geom_hbond_publ_flag
    N1 H1 O6 . . 3_666 0.860 1.986 2.783(6) 154 yes
    O5 H3A O3 . . 3_676 0.81(4) 1.95(4) 2.764(6) 175(8) yes
    O5 H3B O2 . . 4_575 0.82(2) 2.04(3) 2.845(6) 170(7) yes
    O6 H4A O4 . . 1_555 0.82(5) 1.96(5) 2.735(7) 159(7) yes
    O6 H4B O1 . . 3_676 0.82(6) 2.01(6) 2.801(6) 162(7) yes
    N3 H5 O1 . . 4_675 0.87(6) 1.81(6) 2.665(7) 171(6) yes
    C6 H6 O5 . . 1_655 0.93 2.55 3.247(9) 132 yes
    C8 H8 O3 . . 1_545 0.93 2.36 3.211(8) 151 yes
    C10 H10 O2 . . 4_665 0.93 2.58 3.231(8) 128 yes
data_global
_journal_date_recd_electronic     2012-10-30
_journal_date_accepted     2012-11-10
_journal_name_full     'Acta Crystallographica, Section E'
_journal_year     2012
_journal_volume     68
_journal_issue     12
_journal_page_first     m1497
_journal_page_last     m1498
_journal_paper_category     QM
_journal_paper_doi     10.1107/S1600536812046508
_journal_coeditor_code     WM2698
_publ_contact_author_name     'Youtao Si'
_publ_contact_author_address
;
State Key Laboratory Breeding Base of Humid Subtropical Mountain Ecology,
College of Geographical Sciences,
Fujian Normal University,
Fuzhou 350007
People's Republic of China
;
_publ_contact_author_email     'siyoutao@hotmail.com'
_publ_contact_author_fax     ?
_publ_contact_author_phone     ?
_publ_section_title
;
Dipyridinium
diaquabis(pyrazole-3,5-dicarboxylato-\k^2^<i>N</i>,<i>O</i>)cuprate(II)
dihydrate
;
loop_
    _publ_author_name
    _publ_author_footnote
    _publ_author_address
    'Si, Youtao' .
;
State Key Laboratory Breeding Base of Humid Subtropical Mountain Ecology,
College of Geographical Sciences,
Fujian Normal University,
Fuzhou 350007, People's Republic of China
Universit\'e Europ\'eenne de Bretagne
Universit\'e de Bretagne Occidentale
CS 93837,
29238 Brest Cedex 3, France
;
