# Supplementary material for: Dipyridinium diaqua­bis­(pyrazole-3,5-di­carboxyl­ato-κ2 N,O)cuprate(II) dihydrate
Source: Acta Crystallogr Sect E Struct Rep Online. 2012 Nov 17;68(Pt 12):m1497–8. doi: 10.1107/S1600536812046508 (PMC3588750; doi:10.1107/S1600536812046508)
Supplement: Supplementary file 2 [file e-68-m1497-Isup2.hkl]

# 
# h,k,l, Fc-squared, Fo-squared, sigma(Fo-squared) and status flag 
# 
data_I
_shelx_title ' CH in P2(1)/c' 
_shelx_refln_list_code          4 
_shelx_F_calc_maximum      187.94 
_exptl_crystal_F_000       622.00 
_reflns_d_resolution_high  0.8419 
 
loop_ 
 _symmetry_equiv_pos_as_xyz 
 'x, y, z' 
 '-x, y+1/2, -z+1/2' 
 '-x, -y, -z' 
 'x, -y-1/2, z-1/2' 
 
_cell_length_a     9.3531 
_cell_length_b     7.3521 
_cell_length_c    17.9903 
_cell_angle_alpha  90.000 
_cell_angle_beta   95.600 
_cell_angle_gamma  90.000 
 
_shelx_F_squared_multiplier     1.000 
 
loop_ 
 _refln_index_h 
 _refln_index_k 
 _refln_index_l 
 _refln_F_squared_calc 
 _refln_F_squared_meas 
 _refln_F_squared_sigma 
 _refln_observed_status 
   1   0   0    12969.75    13401.03    337.06 o 
   2   0   0     2371.28     2031.21     54.18 o 
   3   0   0     2779.56     2698.84     72.65 o 
   4   0   0     3413.58     3385.61     91.85 o 
   5   0   0     8075.73     7876.66    206.11 o 
   6   0   0      783.67      693.31     26.93 o 
   7   0   0      351.80      394.55     20.45 o 
   8   0   0      703.81      672.86     28.86 o 
   9   0   0      707.72      730.17     32.39 o 
  10   0   0      202.70      200.11     20.76 o 
  11   0   0      129.87       81.60     17.94 o 
   1   1   0       17.21       22.80      1.91 o 
   2   1   0     1122.62     1009.90     32.14 o 
   3   1   0      290.04      328.74     13.69 o 
   4   1   0       24.85       26.97     12.41 o 
   5   1   0     1201.98     1197.45     34.61 o 
   6   1   0        0.84        9.95     20.60 o 
   7   1   0       53.00       60.40     12.71 o 
   8   1   0      314.81      311.09     13.18 o 
   9   1   0      171.09      155.57     11.17 o 
  10   1   0        0.34       30.76     13.94 o 
   0   2   0      522.71      627.68     18.92 o 
   1   2   0      326.92      298.80      7.85 o 
   2   2   0     4355.79     3850.50    113.32 o 
   3   2   0     1123.00      993.89     20.85 o 
   4   2   0     3019.77     2999.37     78.78 o 
   5   2   0     2102.64     2091.79     43.28 o 
   6   2   0     2882.93     2851.38     86.34 o 
   7   2   0      270.51      323.42     13.10 o 
   8   2   0        1.85        5.16     13.02 o 
   9   2   0       50.93      122.73     53.51 o 
  10   2   0      400.77      468.46     19.36 o 
   1   3   0      639.46      737.20     19.51 o 
   2   3   0       29.88       38.86      4.53 o 
   3   3   0      997.89      978.94     25.79 o 
   4   3   0      505.67      490.70     14.65 o 
   5   3   0      191.82      211.49      9.93 o 
   6   3   0       13.44       23.19      5.31 o 
   7   3   0       12.97       36.59     29.93 o 
   8   3   0      128.92       74.49     13.56 o 
   9   3   0       18.32       -8.99      8.99 o 
  10   3   0        2.18      -10.65     10.65 o 
   0   4   0      592.11      566.38     15.46 o 
   1   4   0      242.78      194.05      6.14 o 
   2   4   0      282.13      227.44     22.62 o 
   3   4   0      450.44      408.00     13.94 o 
   4   4   0     1782.04     1878.47    102.56 o 
   5   4   0      497.81      468.24     15.10 o 
   6   4   0      458.13      509.03     24.07 o 
   7   4   0        4.03       26.75     10.60 o 
   8   4   0      235.99      214.03     17.09 o 
   9   4   0      116.38       86.34     14.94 o 
   1   5   0       72.24       95.83     13.97 o 
   2   5   0      622.81      628.24     29.62 o 
   3   5   0        0.17        1.45     16.33 o 
   4   5   0        3.01       -5.41      5.41 o 
   5   5   0      248.10      249.15     11.43 o 
   6   5   0      224.59      160.79     13.96 o 
   7   5   0        2.75        9.66      9.98 o 
   8   5   0       78.68       82.86     13.87 o 
   9   5   0      251.44      242.84     22.10 o 
   0   6   0     3381.30     3513.52     99.81 o 
   1   6   0     2097.58     2243.71     48.57 o 
   2   6   0      542.46      523.01     39.55 o 
   3   6   0       75.39       80.19      7.03 o 
   4   6   0      209.07      170.86     12.93 o 
   5   6   0       31.58       36.73      9.98 o 
   6   6   0      119.83       66.12     11.72 o 
   7   6   0       61.88       89.92     12.75 o 
   8   6   0      197.26      179.40     17.81 o 
   1   7   0      259.72      195.00     15.93 o 
   2   7   0       58.69       88.17      8.85 o 
   3   7   0      217.23      162.85     14.36 o 
   5   7   0        9.23       27.07      9.40 o 
   6   7   0        0.39       -3.67     10.11 o 
   0   8   0        2.03       34.85     12.35 o 
   1   8   0       25.91       55.58      9.98 o 
   2   8   0      146.15      141.20     13.82 o 
   3   8   0      146.89      276.84     21.65 o 
   4   8   0      242.41      309.99     23.40 o 
 -11   1   1        9.71       32.35     12.40 o 
 -10   1   1        2.05       19.57      9.01 o 
  -9   1   1        1.68       -7.55      7.55 o 
  -8   1   1      272.34      245.66     11.82 o 
  -7   1   1     1570.20     1624.84     37.36 o 
  -6   1   1      576.26      547.21     16.13 o 
  -5   1   1      150.15      110.66      9.28 o 
  -4   1   1       20.19       29.26      5.26 o 
  -3   1   1     1879.85     1939.09     37.87 o 
  -2   1   1     2735.77     3073.62     63.17 o 
  -1   1   1     7143.82     7204.87    183.07 o 
   0   1   1      601.76      648.03     17.05 o 
   1   1   1     1466.26     1465.50     50.31 o 
   2   1   1      256.68      227.27      6.54 o 
   3   1   1     3301.88     2917.55     55.38 o 
   4   1   1     3739.46     3542.77     67.87 o 
   5   1   1     1009.79     1045.52     87.22 o 
   6   1   1      330.37      328.05     15.03 o 
   7   1   1      158.11      175.77     26.40 o 
   8   1   1      378.29      363.34     14.51 o 
   9   1   1      465.58      448.74     17.25 o 
  10   1   1      118.82      183.08     12.97 o 
 -10   2   1       30.01        7.43     12.26 o 
  -9   2   1       47.38       49.95     34.00 o 
  -8   2   1       19.69       17.18      6.70 o 
  -7   2   1       81.28       80.20      7.79 o 
  -6   2   1     1043.03      980.50     48.34 o 
  -5   2   1      130.82      114.20      8.25 o 
  -4   2   1        0.32       18.90     17.11 o 
  -3   2   1       10.30       16.49      2.53 o 
  -2   2   1     3419.05     3213.99     59.43 o 
  -1   2   1       17.41       31.13      1.81 o 
   0   2   1     1705.94     1610.53     28.81 o 
   1   2   1      715.82      729.70     30.27 o 
   2   2   1      148.64      150.78     10.31 o 
   3   2   1        0.40        4.90      7.90 o 
   4   2   1      503.52      452.40     12.43 o 
   5   2   1      211.35      222.25      8.99 o 
   6   2   1      250.44      270.55     18.92 o 
   7   2   1       33.95       60.92      6.89 o 
   8   2   1       64.29       57.38      8.17 o 
   9   2   1       20.07       10.09      9.93 o 
  10   2   1      114.62      104.89     11.85 o 
 -10   3   1      137.19      117.93     17.27 o 
  -9   3   1       89.36      150.50     17.58 o 
  -8   3   1      466.61      495.43     26.89 o 
  -7   3   1      575.60      512.79     24.70 o 
  -6   3   1      507.45      501.82     16.93 o 
  -5   3   1      216.03      197.52     32.37 o 
  -4   3   1      463.88      453.48     12.17 o 
  -3   3   1     3831.32     3881.83    122.20 o 
  -2   3   1     6052.74     6026.49     90.01 o 
  -1   3   1     2373.30     2192.92     34.27 o 
   0   3   1     1666.74     1782.81     43.56 o 
   1   3   1      950.24     1000.14     16.96 o 
   2   3   1     2004.47     2024.56     45.28 o 
   3   3   1     3939.02     3860.08    172.11 o 
   4   3   1       18.84       11.94     10.04 o 
   5   3   1       51.67       63.66     37.33 o 
   6   3   1      303.43      271.98     10.59 o 
   7   3   1      638.21      549.24     17.20 o 
   8   3   1        4.59       16.17     16.08 o 
   9   3   1       14.73       12.17     12.03 o 
  10   3   1       18.13       35.61     16.87 o 
  -9   4   1       27.14       61.56     14.50 o 
  -8   4   1      104.98       99.81     14.58 o 
  -7   4   1      322.12      270.13     17.49 o 
  -6   4   1       25.53        9.80      8.10 o 
  -5   4   1       77.17       57.49      8.41 o 
  -4   4   1       60.21       68.00      8.77 o 
  -3   4   1     1083.25     1290.44     27.07 o 
  -2   4   1     1539.22     1744.46     40.03 o 
  -1   4   1      488.80      557.55     10.85 o 
   0   4   1      128.82      122.35      4.17 o 
   1   4   1      105.66      134.50      4.48 o 
   2   4   1     1006.07     1076.50     23.36 o 
   3   4   1      193.14      168.42      8.52 o 
   4   4   1      133.27      159.44     14.03 o 
   5   4   1       67.80       55.42      6.20 o 
   6   4   1       20.22        1.92      8.05 o 
   7   4   1        0.41       -7.34      7.34 o 
   8   4   1       29.09       28.81     10.65 o 
   9   4   1        4.00       59.19     15.08 o 
  -9   5   1      153.59      259.71     19.73 o 
  -8   5   1      322.41      273.53     20.00 o 
  -7   5   1      107.86      103.12     13.60 o 
  -6   5   1      429.92      439.78     28.03 o 
  -5   5   1      369.05      343.19     18.07 o 
  -4   5   1      334.56      310.66     16.60 o 
  -3   5   1      668.49      691.66     18.97 o 
  -2   5   1       68.45       50.84      5.20 o 
  -1   5   1      796.34      758.95     18.79 o 
   0   5   1     2193.21     2273.94     32.38 o 
   1   5   1     1003.36     1037.52     28.50 o 
   2   5   1     1389.15     1480.98     25.76 o 
   3   5   1      562.38      519.52     14.61 o 
   4   5   1       68.59       70.46      9.48 o 
   5   5   1      766.10      781.71     30.42 o 
   6   5   1       24.03       10.60      9.44 o 
   7   5   1     1022.64      913.87     36.69 o 
   8   5   1      316.79      369.36     23.35 o 
  -8   6   1       32.01       15.75     13.56 o 
  -7   6   1       29.51       56.10     12.44 o 
  -6   6   1      130.51      132.87     13.73 o 
  -5   6   1      515.41      482.99     23.17 o 
  -4   6   1      270.90      307.93     18.21 o 
  -3   6   1      184.37      184.25     34.00 o 
  -2   6   1       85.75       50.97     20.07 o 
  -1   6   1        5.04       17.08      9.44 o 
   0   6   1       31.96       61.35     23.78 o 
   1   6   1       45.51       67.51     10.92 o 
   2   6   1      102.69      106.15      7.64 o 
   3   6   1        0.05       12.69     13.78 o 
   4   6   1      144.31      124.55     11.77 o 
   5   6   1       20.51       27.20      8.32 o 
   6   6   1       30.00       34.18     10.69 o 
   7   6   1      124.61      132.51     13.96 o 
  -6   7   1       76.29      108.22     14.36 o 
  -5   7   1      371.07      360.22     52.86 o 
  -3   7   1      785.07      695.81     28.68 o 
  -2   7   1      682.51      697.15     23.29 o 
  -1   7   1      193.60      172.81     10.11 o 
   0   7   1      382.86      363.96     13.51 o 
   1   7   1      885.73      791.00     22.52 o 
   2   7   1      511.90      518.12     22.06 o 
   3   7   1      601.49      653.51     20.07 o 
   5   7   1      364.68      281.18     17.00 o 
   6   7   1      185.25      195.37     17.13 o 
  -3   8   1       18.51      -15.81     38.65 o 
  -2   8   1      178.66      201.42     12.40 o 
  -1   8   1      174.09      120.75     11.38 o 
   0   8   1        6.54       14.35     17.96 o 
   1   8   1       41.93       57.12     11.03 o 
   2   8   1       70.33       86.09     19.64 o 
   3   8   1       37.08       26.40     13.96 o 
   4   8   1        0.08       33.82     17.09 o 
 -11   0   2        4.45      110.19     17.54 o 
 -10   0   2       41.44       21.30     13.29 o 
  -9   0   2      903.28      950.15     38.39 o 
  -8   0   2      497.98      431.99     22.28 o 
  -7   0   2     2366.57     2456.18     74.35 o 
  -6   0   2     4460.29     4284.45    117.12 o 
  -5   0   2      272.35      270.93     13.60 o 
  -4   0   2      167.39      125.31      8.81 o 
  -3   0   2      240.42      206.47      8.77 o 
  -2   0   2     1600.60     1768.68     47.20 o 
  -1   0   2     7483.77     6928.03    175.11 o 
   0   0   2     2407.85     2271.05     58.38 o 
   1   0   2     5060.93     4895.66    125.09 o 
   2   0   2    18311.88    17927.52    452.48 o 
   3   0   2     1641.55     1387.38     39.73 o 
   4   0   2     2991.30     2811.84     77.71 o 
   5   0   2     1136.71     1083.16     35.75 o 
   6   0   2        3.80       19.68      8.23 o 
   8   0   2      123.04      131.93     12.84 o 
   9   0   2      391.94      255.23     18.21 o 
  10   0   2       24.88      -13.47     13.47 o 
 -11   1   2       63.45       45.03     13.71 o 
 -10   1   2       26.57       18.98     13.24 o 
  -9   1   2        4.61       22.59     43.82 o 
  -8   1   2        0.46       39.30      6.92 o 
  -7   1   2      511.42      505.26     16.69 o 
  -6   1   2      575.12      598.36     17.08 o 
  -5   1   2      103.12       95.21      4.81 o 
  -4   1   2     2196.57     2304.95     45.53 o 
  -3   1   2      717.63      779.78     17.00 o 
  -2   1   2     1504.03     1413.11     39.75 o 
  -1   1   2      801.83      888.95     25.50 o 
   0   1   2     8811.07     8421.46    122.86 o 
   1   1   2      629.06      777.74     21.56 o 
   2   1   2    35320.95    32828.54    583.60 o 
   3   1   2     1282.68     1232.92     51.63 o 
   4   1   2      642.91      602.51     15.65 o 
   5   1   2      258.63      247.32      9.11 o 
   6   1   2      410.99      412.42     42.86 o 
   7   1   2        0.01        5.02      8.16 o 
   8   1   2        0.28        9.69      7.14 o 
   9   1   2       53.91       81.82     10.34 o 
  10   1   2       34.65       58.85     40.35 o 
 -10   2   2      207.17      201.90     18.12 o 
  -9   2   2      328.79      363.15     45.83 o 
  -8   2   2      148.45      115.18      8.56 o 
  -7   2   2       20.11       20.35     12.37 o 
  -6   2   2      248.19      217.08      9.61 o 
  -5   2   2     2296.71     2155.44     43.70 o 
  -4   2   2     3368.86     2894.02     62.50 o 
  -3   2   2     5090.47     4361.54     81.78 o 
  -2   2   2     1116.94     1008.37     39.10 o 
  -1   2   2     1013.27     1187.39    147.64 o 
   0   2   2     1139.07     1042.24     20.50 o 
   1   2   2      690.43      673.51     17.62 o 
   2   2   2      106.73      128.88      8.82 o 
   3   2   2     2603.65     2398.91     46.96 o 
   4   2   2     2631.87     2403.45     47.83 o 
   5   2   2      786.20      787.33     20.13 o 
   6   2   2      348.40      405.94     20.58 o 
   7   2   2        9.44        5.77      9.80 o 
   8   2   2      518.02      539.83     21.68 o 
   9   2   2      241.81      223.04     12.74 o 
  10   2   2      149.17      160.17     32.99 o 
 -10   3   2       97.93      137.66     18.70 o 
  -9   3   2      136.74      177.30     17.54 o 
  -8   3   2       58.43       28.05     11.23 o 
  -7   3   2       15.78        5.41      8.50 o 
  -6   3   2        3.19       -7.69     16.09 o 
  -5   3   2      315.21      267.35     32.50 o 
  -4   3   2      270.70      281.80      8.58 o 
  -3   3   2       30.49       61.33     15.01 o 
  -2   3   2      137.82      152.60      7.30 o 
  -1   3   2      781.08      808.58     35.59 o 
   0   3   2     1278.90     1431.59     23.25 o 
   1   3   2      132.41      157.78      4.49 o 
   2   3   2       81.43       63.50      6.61 o 
   3   3   2       41.92       47.37      4.11 o 
   4   3   2       65.51       93.74      5.67 o 
   5   3   2       73.45       95.68      6.18 o 
   6   3   2        0.08       18.30      5.46 o 
   7   3   2      140.18      130.94     10.80 o 
   8   3   2       18.20       45.20     13.04 o 
   9   3   2        5.55        3.89     11.68 o 
  10   3   2        1.93       17.54     13.69 o 
  -9   4   2      130.39      170.18     18.61 o 
  -8   4   2       27.09       66.44     12.53 o 
  -7   4   2      102.08      118.33     14.05 o 
  -6   4   2      765.42      884.52     34.18 o 
  -5   4   2      920.16      909.98     33.64 o 
  -3   4   2      393.55      356.03     15.70 o 
  -2   4   2     2219.59     2219.37     38.13 o 
  -1   4   2     2369.56     2326.26     36.93 o 
   0   4   2     1537.92     1509.07     25.19 o 
   1   4   2      530.53      525.94      9.59 o 
   2   4   2      423.29      400.18      7.80 o 
   3   4   2      682.22      579.56     18.34 o 
   4   4   2       37.10       43.22      4.77 o 
   5   4   2      442.10      429.80     19.80 o 
   6   4   2      226.71      198.19     14.45 o 
   7   4   2      264.75      266.24     18.88 o 
   8   4   2       44.85       41.74     11.72 o 
   9   4   2       53.91       27.83     12.53 o 
  -9   5   2        1.72       39.86     15.26 o 
  -8   5   2       40.93       66.30     13.20 o 
  -7   5   2       56.93      134.26     13.96 o 
  -6   5   2       12.82       -8.90      8.90 o 
  -5   5   2       13.31       41.29      8.86 o 
  -4   5   2      198.84      261.50     14.63 o 
  -3   5   2      374.01      309.10     14.23 o 
  -2   5   2       32.88       44.82     14.05 o 
  -1   5   2      319.10      326.33     10.82 o 
   0   5   2       16.96       23.00      3.41 o 
   1   5   2      226.92      259.13     18.69 o 
   2   5   2     1010.74     1029.77     19.25 o 
   3   5   2      842.07      815.36     20.19 o 
   4   5   2      156.26      168.44     12.17 o 
   5   5   2      539.08      529.88     24.02 o 
   6   5   2      210.07      202.71     14.36 o 
   7   5   2      109.76      106.92     15.08 o 
   8   5   2       34.01       58.74     13.51 o 
  -8   6   2      173.26       95.87     15.66 o 
  -7   6   2      766.12      640.61     30.82 o 
  -6   6   2      553.55      463.49     24.11 o 
  -5   6   2     1109.50     1207.62     43.80 o 
  -4   6   2       40.61       60.93      9.26 o 
  -3   6   2      133.88      108.67     10.51 o 
  -2   6   2        3.78        5.86      5.95 o 
  -1   6   2      911.12      866.82     22.15 o 
   0   6   2     2499.85     2403.50    115.54 o 
   1   6   2     1897.48     2005.25     43.95 o 
   2   6   2      312.39      314.83     26.71 o 
   3   6   2      145.85      162.85     19.15 o 
   4   6   2     1079.40      910.92     32.52 o 
   5   6   2      794.43      785.56     31.63 o 
   6   6   2      489.60      432.57     22.68 o 
   7   6   2        4.81       59.46     12.62 o 
  -6   7   2      122.83      179.87     60.28 o 
  -5   7   2        0.09       14.09     12.26 o 
  -4   7   2       49.03      141.42     14.50 o 
  -3   7   2      116.04       87.33     12.62 o 
  -2   7   2       89.48      146.79     16.60 o 
  -1   7   2      266.21      260.62     19.26 o 
   0   7   2       19.10       20.66      7.25 o 
   1   7   2      116.43      161.31     32.23 o 
   2   7   2      167.01      142.95     57.20 o 
   3   7   2      271.56      327.57     21.97 o 
   6   7   2       92.00      117.12     14.58 o 
  -2   8   2      254.64      281.26     24.29 o 
  -1   8   2      223.03      194.01     12.86 o 
   0   8   2       35.64       70.35     13.35 o 
   1   8   2       82.77       94.88     28.19 o 
   2   8   2      283.47      246.87     18.79 o 
   3   8   2      182.77      220.29     23.58 o 
   4   8   2      205.99      304.35     23.13 o 
 -11   1   3       31.65        4.97     15.66 o 
 -10   1   3      287.81      323.50     94.85 o 
  -9   1   3       76.15       81.65     28.86 o 
  -8   1   3      327.61      332.39     14.16 o 
  -7   1   3      291.90      303.38     11.85 o 
  -6   1   3      541.43      519.55     27.49 o 
  -5   1   3     1358.92     1355.65     44.94 o 
  -4   1   3     1698.11     1532.56     46.08 o 
  -3   1   3     6610.76     6410.74     95.28 o 
  -2   1   3     2338.21     2292.21     46.15 o 
  -1   1   3        7.26       23.86      3.40 o 
   0   1   3     2619.08     2389.00    105.49 o 
   1   1   3     5107.71     5047.80     74.81 o 
   2   1   3    29239.57    28626.84    509.56 o 
   3   1   3     2282.23     2335.57     45.80 o 
   4   1   3     1531.57     1376.14     29.72 o 
   5   1   3      123.63      114.80      6.70 o 
   6   1   3     2118.65     2101.91     45.32 o 
   7   1   3     1193.51     1165.43     46.59 o 
   8   1   3      720.05      684.99     30.24 o 
   9   1   3       64.40       69.02     36.04 o 
  10   1   3       93.91      130.27     20.94 o 
 -10   2   3        0.57       68.81     16.24 o 
  -9   2   3        4.36       19.82     10.96 o 
  -8   2   3       28.27        1.21     11.05 o 
  -7   2   3       28.67       49.63     13.04 o 
  -6   2   3       30.52       43.18     14.29 o 
  -5   2   3       83.50       88.63      5.51 o 
  -4   2   3      264.95      316.79     11.77 o 
  -3   2   3       17.21       26.24     17.90 o 
  -2   2   3      816.93      962.54     29.57 o 
  -1   2   3      356.47      359.30     13.29 o 
   0   2   3      267.63      325.51      6.60 o 
   1   2   3     1635.50     1859.90     29.54 o 
   2   2   3      657.36      739.95     17.88 o 
   3   2   3     1052.34     1011.48     28.50 o 
   4   2   3        1.32       25.69     15.41 o 
   5   2   3      634.70      656.14     17.71 o 
   6   2   3       29.54        5.80      7.54 o 
   7   2   3        9.77       33.95      7.44 o 
   8   2   3       36.79        5.87     28.52 o 
   9   2   3        6.92       24.23     15.03 o 
  10   2   3        4.51       42.17     44.89 o 
 -10   3   3      131.31      159.89     18.48 o 
  -9   3   3      672.85      654.79     33.55 o 
  -8   3   3     1772.16     1726.63     58.79 o 
  -7   3   3      673.72      629.85     83.75 o 
  -6   3   3      333.55      355.67     18.07 o 
  -5   3   3      445.72      416.30     11.93 o 
  -4   3   3     6442.19     5729.16    105.66 o 
  -3   3   3     5493.63     5194.49    218.95 o 
  -2   3   3     4715.18     4957.36    131.26 o 
  -1   3   3      619.29      604.55     26.91 o 
   0   3   3     3893.18     3615.68     89.19 o 
   1   3   3      529.93      408.27     14.14 o 
   2   3   3     1068.45     1055.18     31.45 o 
   3   3   3      247.49      218.80      7.73 o 
   4   3   3      110.64       98.35      5.90 o 
   5   3   3       73.40       47.20      5.26 o 
   6   3   3      543.38      546.28     30.47 o 
   7   3   3      415.17      389.80     16.66 o 
   8   3   3      189.11      265.91     18.25 o 
   9   3   3        1.61       71.77     47.04 o 
  10   3   3        7.00      112.34     17.94 o 
  -9   4   3       25.55       11.45     12.35 o 
  -8   4   3       17.74       36.64     11.63 o 
  -7   4   3       27.45       63.84     14.11 o 
  -6   4   3       48.86       68.58     11.05 o 
  -5   4   3       75.56       93.95     10.20 o 
  -4   4   3       62.40       53.82      7.07 o 
  -3   4   3       27.14       20.49      6.53 o 
  -2   4   3       80.02       77.36      7.96 o 
  -1   4   3        0.12       -1.89      1.89 o 
   0   4   3      149.65      171.85      5.32 o 
   1   4   3       70.21       70.61      3.42 o 
   2   4   3     1252.24     1284.09     33.60 o 
   3   4   3       15.08       14.61      9.43 o 
   4   4   3       13.04       43.75     10.45 o 
   5   4   3       30.30       23.95     11.65 o 
   6   4   3        1.93       36.00      6.20 o 
   7   4   3      148.38      127.33     13.15 o 
   8   4   3        1.72       -7.02      7.02 o 
   9   4   3       47.74       20.67     15.79 o 
  -9   5   3       14.61       23.08     14.32 o 
  -8   5   3       64.06       77.84     14.32 o 
  -7   5   3      360.70      379.80     53.91 o 
  -6   5   3      763.64      771.38     32.39 o 
  -5   5   3       93.60      136.32     12.57 o 
  -4   5   3      291.46      286.50     15.70 o 
  -3   5   3        5.90       14.85      7.25 o 
  -2   5   3     1573.61     1471.92     42.59 o 
  -1   5   3      701.54      697.02     18.31 o 
   0   5   3      170.98      136.12      7.00 o 
   1   5   3     1195.99     1159.56     20.80 o 
   2   5   3     1331.29     1380.87     41.66 o 
   3   5   3      805.57      843.66     16.60 o 
   4   5   3      750.70      662.48     26.04 o 
   5   5   3      105.56      117.75     12.17 o 
   6   5   3      186.11      206.91     16.37 o 
   7   5   3      157.38      120.57     13.60 o 
   8   5   3       77.30       59.41     14.63 o 
  -8   6   3       48.82       95.07     17.27 o 
  -7   6   3        5.60       76.95     72.92 o 
  -6   6   3       58.91       49.39     13.11 o 
  -5   6   3       63.52      113.23     14.58 o 
  -4   6   3       24.61        7.29      9.84 o 
  -3   6   3       82.67       71.09     10.20 o 
  -2   6   3      105.13       95.72     20.89 o 
  -1   6   3       40.96       50.24     14.27 o 
   0   6   3      715.82      784.75     16.97 o 
   1   6   3      337.07      323.94     11.70 o 
   2   6   3       45.24       42.10      6.91 o 
   3   6   3       59.86       62.62     19.01 o 
   4   6   3        2.06       29.62      8.28 o 
   5   6   3      205.18      193.81     15.08 o 
   6   6   3      584.97      553.90     26.22 o 
   7   6   3        1.20        8.81     11.32 o 
  -5   7   3      153.93      114.93     16.02 o 
  -4   7   3       74.04      114.98     14.50 o 
  -3   7   3      251.48      219.89     15.66 o 
  -2   7   3      326.48      305.34     18.34 o 
  -1   7   3       96.10      115.80      9.41 o 
   0   7   3      109.09       97.63      9.37 o 
   1   7   3        4.05       59.15     23.53 o 
   2   7   3      253.20      295.18     18.97 o 
   3   7   3      381.03      403.58     24.16 o 
   4   7   3      303.57      419.91     25.19 o 
  -2   8   3      414.05      372.07     15.78 o 
  -1   8   3      155.25      136.79     25.61 o 
   0   8   3       26.88       40.94     20.33 o 
   1   8   3      117.38      116.36      9.99 o 
   2   8   3        5.56       99.68     18.34 o 
   3   8   3       77.16       76.86     16.33 o 
   4   8   3        0.44        5.06     17.27 o 
 -11   0   4        3.31       22.28     19.68 o 
 -10   0   4      251.92      290.17     22.15 o 
  -9   0   4       37.96       17.94     12.30 o 
  -8   0   4       19.33       28.36      9.35 o 
  -7   0   4      169.00      183.11     14.09 o 
  -6   0   4     2520.10     2509.32     73.64 o 
  -5   0   4     3150.93     2946.28     81.29 o 
  -4   0   4      156.79      182.62      9.08 o 
  -3   0   4     5093.54     5534.75    143.48 o 
  -2   0   4      341.33      170.86      7.02 o 
  -1   0   4    15313.25    15178.93    382.69 o 
   0   0   4      197.00      290.44      9.98 o 
   2   0   4    27314.42    28480.19    506.22 o 
   3   0   4      319.79      286.86     12.62 o 
   4   0   4       21.79       46.04      6.71 o 
   5   0   4     1597.92     1541.28     47.74 o 
   6   0   4     1212.85     1143.73     39.19 o 
   7   0   4      247.05      262.12     16.42 o 
   8   0   4      242.24      198.73     15.17 o 
   9   0   4      150.19      103.97     15.48 o 
  10   0   4       14.00      127.86     18.03 o 
 -10   1   4      674.25      692.62     23.18 o 
  -9   1   4        5.72       56.36     32.59 o 
  -8   1   4       60.60       47.96      7.46 o 
  -7   1   4      126.90      157.47     14.99 o 
  -6   1   4      613.04      649.86     24.63 o 
  -5   1   4     1062.28     1008.53     23.32 o 
  -4   1   4     3087.07     3199.45     49.70 o 
  -3   1   4     1549.32     1485.08     29.46 o 
  -2   1   4     1066.24     1026.99     32.59 o 
  -1   1   4       17.43       43.77      3.11 o 
   0   1   4        3.13       19.13      5.60 o 
   1   1   4      154.79      146.74      5.62 o 
   2   1   4     5631.82     5788.49    106.30 o 
   3   1   4     2056.23     2123.78    100.71 o 
   4   1   4     2614.43     2715.33    171.68 o 
   5   1   4      509.38      511.63     15.16 o 
   6   1   4      535.31      514.54     16.16 o 
   7   1   4       63.48       72.07     21.00 o 
   8   1   4       55.10       97.48     41.18 o 
   9   1   4        4.63       25.55     12.30 o 
  10   1   4       40.54       69.44     18.95 o 
 -10   2   4      223.64      236.62     20.80 o 
  -9   2   4      238.40      339.29     22.91 o 
  -8   2   4        3.88       51.18     10.69 o 
  -7   2   4       16.06       41.59     18.99 o 
  -6   2   4      745.73      800.60     20.59 o 
  -5   2   4     2677.03     2774.07     55.09 o 
  -4   2   4      594.70      505.23     29.97 o 
  -3   2   4     1460.83     1240.10     34.05 o 
  -2   2   4       61.92      112.61      6.98 o 
  -1   2   4     3357.00     3489.72     92.88 o 
   0   2   4     3990.24     4100.00     61.82 o 
   1   2   4     3256.65     3064.40     98.78 o 
   2   2   4     1242.76     1106.08     18.46 o 
   3   2   4     1178.71     1229.62     43.53 o 
   4   2   4     1061.89     1060.59     24.68 o 
   5   2   4     2436.03     2258.21     83.19 o 
   6   2   4      319.75      246.78     10.63 o 
   7   2   4       25.23       23.13      6.79 o 
   8   2   4        3.98       46.36     22.48 o 
   9   2   4       12.82       25.43      8.95 o 
  10   2   4      127.23      125.54     24.27 o 
 -10   3   4        0.51       37.62     13.47 o 
  -9   3   4       27.53       -9.35      9.35 o 
  -8   3   4       24.55       78.25     14.54 o 
  -7   3   4        3.93        0.22      7.38 o 
  -6   3   4      275.98      234.88     15.17 o 
  -5   3   4      170.90      186.20     13.06 o 
  -4   3   4        3.48       15.89      7.02 o 
  -2   3   4        6.42       27.20      5.23 o 
  -1   3   4      861.28      875.84     20.07 o 
   0   3   4      135.30      182.10     15.25 o 
   1   3   4      496.45      556.32     21.53 o 
   2   3   4        4.11       21.14      6.94 o 
   3   3   4      379.63      340.10     29.53 o 
   4   3   4      376.81      339.09     10.96 o 
   5   3   4        2.38       25.35     26.08 o 
   6   3   4      117.09      136.19      8.82 o 
   7   3   4       15.68       55.93     30.09 o 
   8   3   4       20.94       37.86      9.13 o 
   9   3   4        0.74       31.96     13.73 o 
  -9   4   4      324.57      240.56     20.18 o 
  -8   4   4      666.97      674.27     47.65 o 
  -7   4   4      416.58      333.21     19.33 o 
  -6   4   4      275.71      287.62     17.98 o 
  -4   4   4     2304.90     2547.98     75.29 o 
  -3   4   4     1147.96     1065.89     35.25 o 
  -2   4   4       89.75       83.64      5.80 o 
  -1   4   4      732.25      818.56     29.79 o 
   0   4   4     4130.86     4273.90     65.72 o 
   1   4   4     4155.32     4301.02     66.55 o 
   2   4   4      906.88      963.16     29.85 o 
   3   4   4      705.38      789.04     15.31 o 
   4   4   4      984.73      951.54     22.77 o 
   5   4   4      901.46      915.43     35.25 o 
   6   4   4       16.81       23.33      6.56 o 
   7   4   4      112.73      137.55     16.35 o 
   8   4   4        3.28       -6.44     10.51 o 
   9   4   4      392.10      390.43     24.56 o 
  -9   5   4      261.52      154.93     17.90 o 
  -8   5   4        0.15       38.70     66.15 o 
  -7   5   4      387.17      337.51     20.80 o 
  -6   5   4      272.10      268.30     17.31 o 
  -5   5   4       71.01       65.68     10.65 o 
  -4   5   4      270.25      268.43     15.35 o 
  -3   5   4       27.02       20.13      7.07 o 
  -2   5   4       35.08       38.58      5.62 o 
  -1   5   4      237.31      240.39      9.36 o 
   0   5   4       26.08       18.56     12.12 o 
   1   5   4        0.30       24.32      5.67 o 
   2   5   4      468.38      405.13     22.12 o 
   3   5   4      865.56      872.83     24.98 o 
   4   5   4      684.63      702.98     31.97 o 
   5   5   4        1.54        2.59      8.41 o 
   6   5   4       47.49       54.58     12.08 o 
   7   5   4        0.52       10.92     11.18 o 
   8   5   4       88.70       97.17     15.08 o 
  -7   6   4      194.28      166.74     17.76 o 
  -6   6   4      567.72      476.46     25.55 o 
  -5   6   4      815.52      811.46     33.60 o 
  -4   6   4       18.86        8.19      7.29 o 
  -3   6   4      528.83      612.65     25.95 o 
  -2   6   4     1341.19     1346.30     31.69 o 
  -1   6   4     2077.82     2235.10     50.78 o 
   0   6   4       60.67       76.02     11.68 o 
   1   6   4       14.10       47.67     12.13 o 
   2   6   4      226.19      211.13     10.09 o 
   3   6   4      324.80      369.40     21.07 o 
   4   6   4      153.37      191.37     16.20 o 
   5   6   4      137.69      133.19     11.68 o 
   6   6   4      337.50      308.60     18.75 o 
   7   6   4      564.39      527.29     26.08 o 
  -6   7   4       46.17       23.62     14.32 o 
  -5   7   4      257.76      251.07     18.34 o 
  -4   7   4      264.32      256.44     20.71 o 
  -3   7   4      104.84       82.77     12.88 o 
  -2   7   4      208.52      182.93     14.72 o 
  -1   7   4      409.90      353.43     19.37 o 
   0   7   4        9.83       31.98      6.63 o 
   1   7   4      300.66      291.79     12.91 o 
   2   7   4      403.39      409.98     23.22 o 
   3   7   4       48.34       14.41     12.71 o 
   4   7   4      106.81      114.08     16.11 o 
   5   7   4       27.34       69.48     17.45 o 
   6   7   4        0.95      115.87     19.95 o 
  -2   8   4      105.41      153.77     16.46 o 
  -1   8   4      163.33      237.58     62.68 o 
   0   8   4      337.90      321.19     23.20 o 
   1   8   4      764.63      729.82     34.45 o 
   2   8   4      234.92      277.69     22.46 o 
   3   8   4      415.70      442.33     26.13 o 
 -10   1   5        9.67       64.51     16.82 o 
  -9   1   5       64.18       75.20     10.61 o 
  -8   1   5      379.57      331.69     14.23 o 
  -7   1   5     1614.11     1595.15     36.70 o 
  -6   1   5     1273.59     1267.12     29.32 o 
  -5   1   5      448.14      445.16     12.57 o 
  -4   1   5      132.72      154.61      6.80 o 
  -3   1   5     1543.88     1576.88     48.12 o 
  -2   1   5     5550.84     5815.49    236.80 o 
  -1   1   5     6307.20     5956.85    108.01 o 
   0   1   5      149.24      162.86      5.09 o 
   1   1   5       11.90       17.90      3.32 o 
   2   1   5     1498.84     1464.64     34.27 o 
   3   1   5     3464.80     3235.01    243.24 o 
   4   1   5     2627.28     2746.04     55.09 o 
   5   1   5      337.47      350.41     12.05 o 
   6   1   5      333.70      347.77     12.74 o 
   7   1   5      330.52      335.52     37.56 o 
   8   1   5      147.70      150.55     34.11 o 
   9   1   5      140.99      108.15     11.42 o 
  10   1   5       69.21       60.25     37.98 o 
 -10   2   5       11.43       11.27     13.78 o 
  -9   2   5       17.84      -10.65     10.65 o 
  -8   2   5        0.01       53.73     11.63 o 
  -7   2   5       36.00       17.48      5.62 o 
  -6   2   5      268.73      274.71     24.58 o 
  -5   2   5       97.35      106.31      6.51 o 
  -4   2   5       20.54       31.84      6.71 o 
  -3   2   5     1375.20     1295.63     28.90 o 
  -2   2   5     1536.40     1731.09     33.44 o 
  -1   2   5      248.72      244.23     14.16 o 
   0   2   5      674.93      611.57     11.27 o 
   1   2   5        7.94       27.34      5.16 o 
   2   2   5     2171.49     2389.29     40.59 o 
   3   2   5      676.35      765.10     58.81 o 
   4   2   5     1985.28     1999.80     58.61 o 
   5   2   5       18.49       37.92     19.86 o 
   6   2   5       52.97       68.04     19.55 o 
   7   2   5       24.17       43.94      7.87 o 
   8   2   5       12.24       43.91     12.15 o 
   9   2   5        0.17       24.28     21.56 o 
  10   2   5        6.36       79.41     11.81 o 
 -10   3   5      111.53      132.60     18.61 o 
  -9   3   5      731.00      611.12     30.87 o 
  -8   3   5      669.42      656.25     51.96 o 
  -7   3   5     1273.35     1287.03     46.17 o 
  -6   3   5      218.52      162.04     12.39 o 
  -5   3   5      193.56      153.27     10.42 o 
  -4   3   5     1739.42     1703.19     51.94 o 
  -3   3   5     5850.30     6050.27    161.15 o 
  -2   3   5     2727.73     3807.45    107.19 o 
  -1   3   5      429.31      475.50     13.13 o 
   0   3   5     3079.36     3365.32     52.10 o 
   1   3   5     3266.70     3350.44     52.36 o 
   2   3   5     3430.55     3504.28    100.10 o 
   3   3   5       50.18       83.14      5.41 o 
   4   3   5      296.63      289.67     10.40 o 
   5   3   5      742.99      709.63     31.61 o 
   6   3   5      569.78      522.24     20.31 o 
   7   3   5      113.85      106.10      9.14 o 
   8   3   5       31.36       91.87     50.58 o 
   9   3   5       17.33       55.99     34.61 o 
  -9   4   5       33.25       46.84     15.17 o 
  -8   4   5       88.48       63.17     14.50 o 
  -7   4   5      127.04      147.46     16.87 o 
  -6   4   5      595.57      553.23     25.41 o 
  -5   4   5      405.47      319.92     15.84 o 
  -4   4   5      244.40      260.82     15.39 o 
  -3   4   5       31.07       48.00      8.23 o 
  -2   4   5      298.59      364.89     16.51 o 
  -1   4   5     1971.21     2152.62     44.27 o 
   0   4   5     1208.11     1350.85     27.95 o 
   1   4   5       84.52      123.12      4.91 o 
   2   4   5      107.61      115.33      5.53 o 
   3   4   5      785.41      803.23     16.60 o 
   4   4   5      355.09      385.80     12.58 o 
   5   4   5       41.67       60.57     15.48 o 
   6   4   5        1.55       19.52     28.95 o 
   7   4   5        0.79       40.14     17.13 o 
   8   4   5       31.34       59.28     13.47 o 
   9   4   5        3.99       13.78     15.61 o 
  -8   5   5       89.29       94.67     14.99 o 
  -7   5   5      195.50      210.90     18.88 o 
  -6   5   5      180.51      233.71     16.28 o 
  -5   5   5     1074.79      923.76     33.87 o 
  -4   5   5      355.59      356.07     18.79 o 
  -3   5   5      268.49      249.19     14.72 o 
  -2   5   5      742.14      711.90     19.39 o 
  -1   5   5      426.16      437.23     37.22 o 
   0   5   5     1059.60     1060.73     33.24 o 
   1   5   5     1085.60     1113.32     29.75 o 
   2   5   5     1019.28     1008.19     18.52 o 
   3   5   5     1768.76     1845.17     32.98 o 
   4   5   5      121.58      133.99     18.73 o 
   5   5   5       21.58       23.49      9.53 o 
   6   5   5      394.55      356.25     20.58 o 
   7   5   5      193.56      201.95     16.11 o 
   8   5   5      437.92      405.91     24.38 o 
  -7   6   5       52.42       96.72     16.91 o 
  -6   6   5      269.72      290.75     19.51 o 
  -5   6   5       69.63      125.00     17.13 o 
  -4   6   5       69.91       58.79     12.80 o 
  -3   6   5      536.85      528.05     23.35 o 
  -2   6   5        6.12       -1.25     16.33 o 
  -1   6   5        9.71       43.12     27.78 o 
   0   6   5       18.89       15.85      9.66 o 
   1   6   5        7.36       21.76     23.34 o 
   2   6   5       17.25       28.77      9.71 o 
   3   6   5        3.51       31.81     14.67 o 
   4   6   5        2.20        0.45     12.97 o 
   5   6   5       11.82        8.10     10.60 o 
   6   6   5        2.26       45.68     13.33 o 
   7   6   5        8.12       18.16     12.44 o 
  -6   7   5      123.45      184.77     20.49 o 
  -5   7   5       80.69       55.97     15.03 o 
  -4   7   5      275.04      198.73     15.03 o 
  -3   7   5      437.55      449.75     23.22 o 
  -2   7   5       75.62       95.32      9.80 o 
  -1   7   5      195.23      286.28     18.79 o 
   0   7   5       21.66       48.87     31.65 o 
   1   7   5       46.59       43.75     12.97 o 
   2   7   5      209.03      187.10     16.91 o 
   3   7   5      206.90      146.79     16.69 o 
   4   7   5      191.15      193.63     22.19 o 
   5   7   5       86.24      128.89     18.43 o 
  -2   8   5        8.04       -5.64     13.69 o 
  -1   8   5       13.36       77.48     25.99 o 
   0   8   5        0.62       14.36     13.69 o 
   1   8   5       28.05       23.49     13.91 o 
   2   8   5       21.61       89.74     18.43 o 
   3   8   5        0.11       55.79     18.34 o 
 -10   0   6     1217.81     1158.27     47.20 o 
  -9   0   6      293.81      309.95     21.56 o 
  -8   0   6     3344.68     3448.74    100.88 o 
  -7   0   6       43.63       33.23     25.05 o 
  -6   0   6     1322.33     1329.17     42.50 o 
  -5   0   6       24.07       28.36      6.58 o 
  -4   0   6      628.46      759.03     25.19 o 
  -3   0   6       55.97       27.60      4.56 o 
  -2   0   6     3275.06     3194.31     84.60 o 
  -1   0   6    12177.96    13076.28    332.09 o 
   0   0   6     3085.50     3175.66     84.47 o 
   2   0   6      266.75      204.10     10.02 o 
   3   0   6     5715.05     5649.40    165.53 o 
   4   0   6       12.69       25.28      6.53 o 
   5   0   6      117.99      133.36     11.01 o 
   6   0   6       22.37       16.51      8.68 o 
   7   0   6      440.45      422.51     22.91 o 
   8   0   6     1955.64     2064.63     68.76 o 
   9   0   6      149.59      169.29     18.16 o 
  10   0   6      150.84      173.36     19.77 o 
 -10   1   6        3.87       88.72     16.20 o 
  -9   1   6      537.35      453.27     38.23 o 
  -8   1   6       83.06      102.02     14.47 o 
  -7   1   6        3.60       -1.11     14.09 o 
  -6   1   6       75.90      103.67     16.17 o 
  -5   1   6       66.02       73.76      4.70 o 
  -4   1   6      999.20     1076.69     36.37 o 
  -3   1   6      881.37      926.22     27.07 o 
  -2   1   6      257.65      295.36     22.66 o 
  -1   1   6     8581.83     9226.35    166.47 o 
   0   1   6     1144.77     1208.13     24.65 o 
   1   1   6     3182.17     3200.97     98.60 o 
   2   1   6      344.02      321.40      7.33 o 
   3   1   6       60.42       68.63      3.38 o 
   4   1   6     2036.95     2001.59     91.00 o 
   5   1   6        5.54       32.82      7.85 o 
   6   1   6       99.81       81.82      6.76 o 
   7   1   6       11.78       35.92     36.77 o 
   8   1   6        0.87       25.51     35.75 o 
   9   1   6        2.20       31.32     17.22 o 
  10   1   6        1.28       31.27     10.67 o 
 -10   2   6       86.56       35.84     15.17 o 
  -9   2   6      162.22      179.62     18.48 o 
  -8   2   6      147.98      100.12     12.48 o 
  -7   2   6      455.80      449.08     22.77 o 
  -6   2   6      825.41      883.85     29.84 o 
  -5   2   6     1084.52      971.52     22.88 o 
  -4   2   6     7163.26     7537.32    112.42 o 
  -3   2   6     3759.97     3608.54     67.46 o 
  -2   2   6     3557.79     3524.10     65.51 o 
  -1   2   6     1157.27     1179.17     26.19 o 
   0   2   6     2327.41     2381.38     40.04 o 
   1   2   6     1949.55     2005.88     32.51 o 
   2   2   6     2587.75     2601.57     40.13 o 
   3   2   6      503.23      480.82     27.85 o 
   4   2   6     6130.62     6195.33    117.16 o 
   5   2   6     1661.37     1682.96     37.96 o 
   6   2   6      461.63      481.39     16.06 o 
   7   2   6       10.81       30.62     46.30 o 
   8   2   6       37.68       49.90      9.02 o 
   9   2   6      203.89      201.27     17.98 o 
  10   2   6       42.58       95.70     17.00 o 
 -10   3   6        3.55       -8.05     11.99 o 
  -9   3   6       10.74      104.15     17.31 o 
  -8   3   6        6.80        8.32     11.59 o 
  -7   3   6      124.19      142.13     13.87 o 
  -6   3   6       90.95       84.42     11.99 o 
  -5   3   6        0.95        0.89      7.20 o 
  -4   3   6      150.63      104.69      9.31 o 
  -2   3   6     1024.47     1281.44     41.16 o 
  -1   3   6      577.29      563.22     24.11 o 
   0   3   6      283.10      309.71      9.46 o 
   1   3   6      104.35      107.94      6.50 o 
   2   3   6     1477.36     1546.67     31.39 o 
   3   3   6       72.70      103.76      5.07 o 
   4   3   6       18.79       13.33      4.84 o 
   5   3   6       15.96       45.29      9.62 o 
   6   3   6       19.78       49.61      7.83 o 
   7   3   6       46.43       45.36      8.02 o 
   8   3   6       19.54       17.24     10.13 o 
   9   3   6       78.81       30.63     10.62 o 
  -9   4   6       20.85      140.66     43.19 o 
  -8   4   6        8.32        6.53     13.20 o 
  -7   4   6      340.02      384.75     21.92 o 
  -6   4   6     1931.29     2068.83     66.70 o 
  -5   4   6     2080.46     2145.83     67.29 o 
  -4   4   6      580.03      526.61     22.41 o 
  -3   4   6      160.30      150.86     11.23 o 
  -2   4   6     1597.27     1938.42     60.08 o 
  -1   4   6     1560.74     1477.73     43.02 o 
   0   4   6     1368.29     1417.93     33.50 o 
   1   4   6      811.17      846.43     16.52 o 
   2   4   6     1095.21      976.58     21.36 o 
   3   4   6     1211.89     1141.58     45.63 o 
   4   4   6     1165.53     1204.93     29.13 o 
   5   4   6      540.03      590.54     17.67 o 
   6   4   6      488.18      496.41     16.54 o 
   7   4   6       23.36       62.34      9.85 o 
   8   4   6       43.11       88.49     29.26 o 
  -8   5   6       40.83      -13.78     13.78 o 
  -7   5   6       47.59       50.96     14.27 o 
  -6   5   6      201.11      219.71     16.73 o 
  -5   5   6       22.58       -8.50      9.75 o 
  -4   5   6      182.18      130.41     12.71 o 
  -3   5   6      442.73      381.39     19.24 o 
  -2   5   6       99.42       83.57      9.26 o 
  -1   5   6       32.65       28.89     34.94 o 
   0   5   6       35.95       43.55      9.62 o 
   1   5   6      218.41      201.54      9.55 o 
   2   5   6      125.22      149.79     18.11 o 
   3   5   6        4.39       36.66      7.16 o 
   4   5   6        0.62       28.53     14.72 o 
   5   5   6       38.95       69.56     11.98 o 
   6   5   6      104.36      158.28     14.00 o 
   7   5   6      198.30      288.83     20.04 o 
   8   5   6      389.89      411.01     23.93 o 
  -7   6   6      173.12      234.43     21.30 o 
  -6   6   6       37.27       88.18     15.26 o 
  -5   6   6        5.62       -4.16      8.86 o 
  -4   6   6       94.93       91.36     13.24 o 
  -3   6   6       47.08       29.04     10.29 o 
  -2   6   6      277.23      312.00     12.72 o 
  -1   6   6      501.95      458.56     37.40 o 
   0   6   6     1404.76     1388.55     33.05 o 
   1   6   6      144.30      141.81      9.04 o 
   2   6   6       10.17       45.66     10.00 o 
   3   6   6       24.46       62.77     12.97 o 
   4   6   6       25.01       39.15     17.58 o 
   5   6   6       14.42       64.15     15.97 o 
   6   6   6       25.75      101.44     12.17 o 
   7   6   6       85.95      117.94     11.86 o 
  -6   7   6        2.07       54.13     17.00 o 
  -5   7   6       15.81       16.06     14.85 o 
  -4   7   6      103.23      132.29     15.75 o 
  -3   7   6       99.60      144.46     15.03 o 
  -2   7   6       68.05       80.25     10.09 o 
  -1   7   6        3.36       32.48     17.25 o 
   0   7   6        0.08       43.16      8.59 o 
   1   7   6        4.54       -8.14      9.17 o 
   2   7   6      104.01      143.03     16.60 o 
   3   7   6      263.91      349.90     23.67 o 
   4   7   6       10.05       12.71     13.96 o 
   5   7   6       23.48       20.49     21.03 o 
  -1   8   6       93.71      108.22     11.70 o 
   0   8   6      107.80       96.99     16.78 o 
   1   8   6       90.83       48.27     16.73 o 
   2   8   6      205.33      217.79     20.80 o 
 -10   1   7       33.20       34.22     17.49 o 
  -9   1   7      304.43      307.62     21.97 o 
  -8   1   7      380.53      366.17     18.09 o 
  -7   1   7      431.48      449.51     32.57 o 
  -6   1   7       47.00       60.14      5.70 o 
  -5   1   7      353.47      292.21     11.79 o 
  -4   1   7     3520.97     3407.61     65.47 o 
  -3   1   7     2766.08     2837.75     54.69 o 
  -2   1   7      521.46      519.40     34.56 o 
  -1   1   7      616.27      804.46     37.18 o 
   0   1   7      442.54      349.35     17.87 o 
   1   1   7     6394.85     6141.82    234.65 o 
   2   1   7     1706.02     1652.91     43.80 o 
   3   1   7     1452.13     1473.77     25.54 o 
   4   1   7     1750.86     1932.08     50.58 o 
   5   1   7       20.39       47.12      5.88 o 
   6   1   7        6.87       23.53     12.08 o 
   7   1   7      651.34      623.20     19.98 o 
   8   1   7       68.44       91.02     27.89 o 
   9   1   7        8.01       62.34     60.44 o 
  10   1   7        2.78       16.95     20.49 o 
 -10   2   7        4.01       -5.82     12.17 o 
  -9   2   7      222.69      234.65     19.86 o 
  -8   2   7      194.57      161.33     14.05 o 
  -7   2   7       45.70       94.35     12.66 o 
  -6   2   7      144.29      141.10     12.48 o 
  -5   2   7      336.82      343.16     19.37 o 
  -4   2   7       12.31       14.14     16.06 o 
  -3   2   7      771.24      811.91     23.58 o 
  -2   2   7       54.85       55.42      3.94 o 
  -1   2   7     1458.91     1633.01     32.41 o 
   0   2   7     1991.66     2023.68    132.27 o 
   1   2   7        1.99       19.88      3.47 o 
   2   2   7       93.95       73.94      6.69 o 
   3   2   7        3.27       15.30      6.22 o 
   4   2   7       62.23       65.77      5.17 o 
   5   2   7      209.74      222.25     20.07 o 
   6   2   7      276.18      256.42     35.01 o 
   7   2   7        0.21       12.44     41.81 o 
   8   2   7       21.68       34.99     28.86 o 
   9   2   7        0.46       37.69     11.27 o 
 -10   3   7       97.61      103.03     17.09 o 
  -9   3   7      401.91      418.50     35.37 o 
  -8   3   7      223.71      217.83     20.18 o 
  -6   3   7       27.28        2.68      6.84 o 
  -5   3   7      509.43      494.09     22.59 o 
  -3   3   7     2119.08     2089.05     61.38 o 
  -2   3   7     1085.17      972.83     32.84 o 
  -1   3   7     1178.62     1071.63     26.06 o 
   0   3   7       13.71       46.61     11.27 o 
   1   3   7      768.36      783.77     23.46 o 
   2   3   7      822.32      852.51     16.63 o 
   3   3   7     1489.31     1566.13     48.40 o 
   4   3   7     1418.50     1589.00     52.22 o 
   5   3   7     1413.51     1429.74     48.14 o 
   6   3   7     1123.24     1170.95     34.49 o 
   7   3   7      469.86      488.92     17.59 o 
   8   3   7        1.71       11.04     17.05 o 
   9   3   7       18.57       39.53     33.76 o 
  -9   4   7      269.02      199.71     19.77 o 
  -8   4   7      170.98      102.58     16.69 o 
  -7   4   7      625.73      607.59     28.77 o 
  -6   4   7      251.08      207.54     13.78 o 
  -5   4   7       15.76       39.50      9.89 o 
  -3   4   7      464.41      479.64     21.38 o 
  -2   4   7      336.32      383.81     17.72 o 
  -1   4   7     1616.54     1687.11     92.23 o 
   0   4   7       47.23       49.83      5.93 o 
   1   4   7      607.34      512.48     15.16 o 
   2   4   7        8.03       24.48      3.96 o 
   3   4   7        1.12       -3.78      3.78 o 
   4   4   7        1.69       11.69      4.53 o 
   5   4   7      900.26      912.63     20.17 o 
   6   4   7      469.51      421.10     47.40 o 
   7   4   7        0.06       -4.10      9.17 o 
   8   4   7        3.19      123.83     84.62 o 
  -8   5   7      643.02      671.39     33.55 o 
  -7   5   7      664.16      680.60     31.59 o 
  -6   5   7      664.46      537.89     25.68 o 
  -5   5   7      365.36      363.90     21.25 o 
  -4   5   7      125.59      125.76     12.80 o 
  -3   5   7     2742.42     2802.67     83.57 o 
  -2   5   7      401.95      420.41     19.55 o 
  -1   5   7     1702.27     1714.10     48.34 o 
   0   5   7      578.58      532.18     15.91 o 
   1   5   7     1349.04     1385.42     32.52 o 
   2   5   7     1710.96     1850.00     41.60 o 
   3   5   7      507.74      561.78     13.74 o 
   4   5   7       83.74       96.11     31.75 o 
   5   5   7       39.49       61.40     11.47 o 
   6   5   7        5.48       43.77     22.54 o 
   7   5   7      125.81      123.47     10.95 o 
  -7   6   7       26.05       77.53     17.76 o 
  -6   6   7       20.00        9.40     13.82 o 
  -5   6   7        0.19       -9.80      9.80 o 
  -4   6   7        0.20       67.11     12.97 o 
  -3   6   7      203.33      197.97     15.30 o 
  -2   6   7      219.73      215.50     15.79 o 
  -1   6   7      294.02      331.71     40.47 o 
   0   6   7       46.72       33.10     26.73 o 
   1   6   7      122.85       82.02     11.65 o 
   2   6   7      127.13      168.63     25.17 o 
   3   6   7      285.20      282.32     52.30 o 
   4   6   7        0.12        6.71     13.20 o 
   5   6   7       29.84       17.58     18.34 o 
   6   6   7       93.97      182.04     18.25 o 
  -5   7   7      236.61      196.00     17.09 o 
  -4   7   7      537.80      565.09     28.50 o 
  -3   7   7      396.83      416.07     22.32 o 
  -2   7   7      480.28      446.17     23.67 o 
  -1   7   7      386.45      430.65     22.41 o 
   0   7   7      198.54      231.79     17.36 o 
   1   7   7      315.07      415.35     23.49 o 
   2   7   7       28.95       76.64     14.76 o 
   3   7   7      325.45      362.51     22.95 o 
   4   7   7      172.50      220.16     21.43 o 
   5   7   7      110.51      160.74     20.00 o 
  -1   8   7       18.07      107.60     18.75 o 
   0   8   7      296.56      464.74     29.04 o 
   1   8   7      105.59      -12.26     14.32 o 
   2   8   7        8.66       61.20     17.58 o 
 -10   0   8       83.07      197.12     19.06 o 
  -9   0   8      394.95      406.81     23.98 o 
  -8   0   8      561.04      520.98     53.06 o 
  -7   0   8     3399.60     3719.18    105.63 o 
  -6   0   8     3795.20     3841.99    106.66 o 
  -5   0   8      856.13      869.00     30.15 o 
  -4   0   8      813.98      716.66     24.52 o 
  -3   0   8      636.83      686.11     24.56 o 
  -2   0   8      653.77      696.04     23.04 o 
  -1   0   8     1409.99     1347.87     39.50 o 
   0   0   8     4220.34     4147.15    110.37 o 
   1   0   8     7967.35     7955.27    206.69 o 
   2   0   8     3185.43     3189.35     87.64 o 
   3   0   8      704.54      711.70     26.75 o 
   4   0   8     2128.32     2121.80     63.13 o 
   5   0   8      746.06      744.49     29.75 o 
   6   0   8      846.58      646.33     27.20 o 
   7   0   8       91.10      106.66     12.17 o 
   8   0   8       20.07       32.61     14.18 o 
   9   0   8       47.29       41.79     13.87 o 
 -10   1   8       77.10       86.03     17.27 o 
  -9   1   8        5.60       72.65     15.84 o 
  -8   1   8      572.13      575.20     28.59 o 
  -7   1   8      452.50      484.06     29.52 o 
  -6   1   8       30.99       28.48      5.71 o 
  -5   1   8       68.78       96.35     25.90 o 
  -4   1   8       55.06      123.13      5.86 o 
  -3   1   8       18.65       37.69      4.32 o 
  -2   1   8     2841.06     3180.89     60.79 o 
  -1   1   8      397.29      468.03     12.05 o 
   0   1   8       38.01       62.80      3.95 o 
   1   1   8      132.00      108.25     10.56 o 
   2   1   8       54.00       40.89      3.06 o 
   3   1   8        3.81        3.84      8.08 o 
   4   1   8     1006.70     1177.53     48.03 o 
   5   1   8        7.62       15.12      7.20 o 
   6   1   8      272.96      282.01     12.54 o 
   7   1   8       27.90       54.50      8.13 o 
   8   1   8       20.40       28.31     26.28 o 
   9   1   8        4.47       28.88     10.21 o 
 -10   2   8      640.34      603.52     33.02 o 
  -9   2   8      283.41      346.04     39.66 o 
  -8   2   8       11.49       77.62     13.11 o 
  -7   2   8        9.08      103.12     12.30 o 
  -6   2   8     1162.24     1173.89     40.62 o 
  -5   2   8     5290.40     5198.39     97.99 o 
  -4   2   8     1722.77     1764.45     36.40 o 
  -3   2   8       28.04       14.31      6.06 o 
  -2   2   8     4397.74     4777.15     88.94 o 
  -1   2   8     5816.29     6283.96    156.85 o 
   0   2   8     6155.85     6002.38    136.16 o 
   1   2   8       30.15       22.73      2.65 o 
   2   2   8       50.57       60.59      3.81 o 
   3   2   8      853.90      949.88     22.21 o 
   4   2   8     1652.52     1762.10     75.96 o 
   5   2   8      375.80      380.43     10.72 o 
   6   2   8      514.56      526.17     17.71 o 
   7   2   8       44.73       62.07     29.68 o 
   8   2   8       86.36      121.11     43.26 o 
   9   2   8       63.58       64.27     19.71 o 
  -9   3   8       26.58       21.47     12.75 o 
  -8   3   8       51.28      112.74     14.14 o 
  -7   3   8       13.75       36.69     11.27 o 
  -6   3   8        1.58        1.43      8.90 o 
  -5   3   8       87.22      102.81     10.42 o 
  -4   3   8        0.23       -5.41      5.41 o 
  -3   3   8      143.50      154.84     10.78 o 
  -2   3   8       49.47       65.81      8.10 o 
  -1   3   8       68.99       60.65     10.13 o 
   0   3   8      196.63      203.03     12.39 o 
   1   3   8      344.92      371.89     14.92 o 
   2   3   8      174.77      196.83     20.44 o 
   3   3   8      102.28      120.97     20.49 o 
   4   3   8       11.29       13.37     10.38 o 
   5   3   8       24.32       33.90      9.40 o 
   6   3   8       48.23       83.22     11.85 o 
   7   3   8        3.00       44.27      8.62 o 
   8   3   8        0.41       44.02     25.66 o 
   9   3   8        0.37       56.39     13.28 o 
  -9   4   8       78.38       42.46     15.30 o 
  -8   4   8       42.26       27.20     12.75 o 
  -7   4   8       99.62      120.52     14.23 o 
  -6   4   8      140.76      156.18     14.41 o 
  -5   4   8      899.85      974.58     36.15 o 
  -3   4   8     1113.51     1086.96     37.45 o 
  -2   4   8      225.26      203.56     13.60 o 
  -1   4   8     1186.81     1068.80     36.37 o 
   0   4   8     1281.91     1181.11     27.63 o 
   1   4   8     1024.91     1013.08     19.46 o 
   2   4   8      661.30      723.93     28.50 o 
   3   4   8      494.78      490.98     12.46 o 
   4   4   8      567.57      591.41     38.64 o 
   5   4   8      319.68      283.78     15.33 o 
   6   4   8      122.84      136.45     27.91 o 
   7   4   8       17.10       41.29     10.89 o 
   8   4   8      336.88      345.55     17.45 o 
  -8   5   8       19.56       10.69     13.96 o 
  -7   5   8      102.30      140.66     18.43 o 
  -6   5   8       15.22        9.53      9.40 o 
  -5   5   8      591.97      545.85     25.68 o 
  -2   5   8       94.95      115.78     13.60 o 
  -1   5   8        1.08       25.02     19.10 o 
   0   5   8      145.60      121.20      8.04 o 
   1   5   8        2.19        2.38      5.66 o 
   2   5   8       43.36       36.67      6.98 o 
   3   5   8       43.38       63.98      8.03 o 
   4   5   8      191.69      201.28     15.73 o 
   5   5   8       57.45       32.17     10.35 o 
   6   5   8       12.53       41.71      7.92 o 
   7   5   8        0.64       -1.36     21.59 o 
  -7   6   8      391.87      447.34     26.62 o 
  -6   6   8      342.10      207.90     17.31 o 
  -5   6   8       40.88       57.00     13.78 o 
  -4   6   8       77.51      113.86     12.71 o 
  -3   6   8       65.75       25.59     11.23 o 
  -2   6   8      420.13      351.06     19.37 o 
  -1   6   8       17.90       35.29     12.93 o 
   0   6   8      187.00      272.98     12.67 o 
   1   6   8      161.65      119.90     28.10 o 
   2   6   8      363.62      389.79     15.66 o 
   3   6   8      318.45      336.83     25.55 o 
   4   6   8       65.11      103.88     17.09 o 
   5   6   8       92.57       75.03     16.91 o 
   6   6   8       51.14       58.43     16.96 o 
  -5   7   8        1.22       17.85     15.21 o 
  -4   7   8        0.83       55.07     13.38 o 
  -3   7   8       23.05        8.86     12.84 o 
  -2   7   8      104.61      103.88     14.99 o 
  -1   7   8      505.68      479.45     53.10 o 
   0   7   8       29.54       64.59     20.24 o 
   1   7   8      114.39      126.83     16.06 o 
   2   7   8       30.30       92.97     15.17 o 
   3   7   8      250.53      339.88     23.17 o 
   4   7   8      461.24      553.95     30.11 o 
  -1   8   8      264.51      232.82     20.62 o 
   0   8   8      156.77      187.18     21.12 o 
   1   8   8       44.23       56.68     16.55 o 
 -10   1   9       21.96      -14.54     14.54 o 
  -9   1   9       92.91      152.02     61.07 o 
  -8   1   9     1342.18     1413.46     49.93 o 
  -7   1   9     1748.15     1749.14     39.22 o 
  -6   1   9     2378.29     2413.11    122.58 o 
  -5   1   9      257.41      260.05      9.22 o 
  -4   1   9     1245.97     1359.83     29.51 o 
  -3   1   9     1704.49     1860.92    131.33 o 
  -2   1   9     3233.15     3256.92     62.72 o 
  -1   1   9      380.82      364.98     10.56 o 
   0   1   9     1298.48     1290.01     27.48 o 
   1   1   9     1958.58     1840.47     37.78 o 
   2   1   9     3659.96     3825.77     74.26 o 
   3   1   9     1015.00      884.60     73.62 o 
   4   1   9      360.63      399.67     27.85 o 
   5   1   9      265.00      262.17     11.07 o 
   6   1   9       10.69       17.04      8.30 o 
   7   1   9       17.15       61.40     27.92 o 
   8   1   9        3.24       49.74     13.89 o 
   9   1   9       33.56      105.71     43.58 o 
 -10   2   9       42.30      139.76     19.55 o 
  -9   2   9       14.98       16.91     11.50 o 
  -8   2   9      134.52      127.19     14.36 o 
  -7   2   9      512.48      539.99     26.04 o 
  -6   2   9      110.31      129.83     12.57 o 
  -5   2   9        6.21       26.94     13.58 o 
  -4   2   9       35.01       70.11     18.37 o 
  -3   2   9      205.60      255.86     16.80 o 
  -2   2   9       11.73       21.39      3.50 o 
  -1   2   9      615.41      586.56     27.16 o 
   0   2   9       32.61       44.23     15.30 o 
   1   2   9      193.21      241.26     15.95 o 
   2   2   9        8.47       38.00     10.79 o 
   3   2   9       10.60       12.80      5.38 o 
   4   2   9     1095.05     1157.87     59.78 o 
   5   2   9       63.70       81.16      5.65 o 
   6   2   9      446.42      425.55     36.04 o 
   7   2   9       32.44       19.78      8.01 o 
   8   2   9       50.07       36.45     10.86 o 
   9   2   9       15.13        2.57     10.57 o 
  -9   3   9       52.88        0.72     13.24 o 
  -8   3   9      197.45      263.15     19.01 o 
  -7   3   9      117.27       82.14     14.81 o 
  -6   3   9       11.50       27.65     11.50 o 
  -5   3   9      123.96      153.00     12.93 o 
  -4   3   9      828.79      901.88     34.05 o 
  -3   3   9      873.10      858.04     31.94 o 
  -2   3   9     2101.22     2137.24     64.33 o 
  -1   3   9     2689.67     2950.41     78.72 o 
   0   3   9     1481.38     1608.23     86.03 o 
   1   3   9       24.91       24.18      5.35 o 
   2   3   9      117.37      170.99     11.98 o 
   3   3   9      449.76      439.20     11.28 o 
   4   3   9      642.73      667.34     33.47 o 
   5   3   9     1388.69     1369.87     40.66 o 
   6   3   9     1310.60     1178.22     30.85 o 
   7   3   9      599.56      559.24     19.59 o 
   8   3   9      280.80      375.26     16.59 o 
  -9   4   9       28.78       29.35     17.63 o 
  -8   4   9        3.06       34.45     13.73 o 
  -7   4   9      306.09      258.27     18.61 o 
  -6   4   9        0.08       -5.73     11.54 o 
  -5   4   9       47.58       73.50     11.10 o 
  -4   4   9      141.59      154.44     12.97 o 
  -3   4   9      336.72      290.58     16.96 o 
  -2   4   9       10.41       16.51      6.98 o 
  -1   4   9      353.99      312.18     16.11 o 
   0   4   9        0.19        7.73      6.18 o 
   1   4   9       30.65       63.59     35.99 o 
   2   4   9      295.25      305.77     24.37 o 
   3   4   9      110.88      111.87      7.28 o 
   4   4   9      103.24      121.98     19.25 o 
   5   4   9        5.71       37.15      9.57 o 
   6   4   9        5.88       37.00     38.62 o 
   7   4   9       28.56       67.90     10.38 o 
   8   4   9        0.15       18.35     10.70 o 
  -8   5   9      233.04      308.92     22.28 o 
  -7   5   9      768.19      719.03     34.81 o 
  -6   5   9      718.23      787.12     35.57 o 
  -5   5   9      521.78      518.16     25.50 o 
  -2   5   9       91.18       98.20     12.21 o 
  -1   5   9       29.45       45.36      9.62 o 
   0   5   9      267.76      258.33     11.33 o 
   1   5   9     2096.60     2225.40     48.51 o 
   2   5   9     1456.08     1542.27     36.53 o 
   3   5   9      136.38      143.87      9.84 o 
   4   5   9       21.93       43.05      9.04 o 
   5   5   9       44.78       45.92     15.86 o 
   6   5   9       44.36       99.43     19.23 o 
   7   5   9       35.41       84.58     22.88 o 
  -7   6   9       26.34       76.91     21.12 o 
  -6   6   9      112.46       93.23     15.30 o 
  -5   6   9       51.06       61.78     13.06 o 
  -4   6   9        0.78      -11.41     11.41 o 
  -3   6   9        1.96       38.70     10.65 o 
  -2   6   9      168.82      104.69     12.39 o 
  -1   6   9       89.38       60.84     10.16 o 
   0   6   9       11.68       50.64      8.44 o 
   1   6   9       13.18       48.26     10.80 o 
   2   6   9        0.62       64.34     16.22 o 
   3   6   9       31.56       43.50     28.95 o 
   4   6   9        1.13       33.74     19.51 o 
   5   6   9        7.83       21.65     14.45 o 
   6   6   9       20.12       28.10     15.66 o 
  -5   7   9      170.78      156.76     21.25 o 
  -4   7   9      188.24      254.61     19.42 o 
  -3   7   9      473.67      433.74     24.11 o 
  -2   7   9      549.29      588.98     28.77 o 
  -1   7   9       12.00       28.95     13.60 o 
   0   7   9      266.26      276.28     21.25 o 
   1   7   9      149.90      247.35     39.77 o 
   2   7   9      639.85      734.15     33.73 o 
   3   7   9      194.38      223.87     19.19 o 
   4   7   9       38.71       63.75     19.37 o 
  -9   0  10      351.09      437.45     26.66 o 
  -8   0  10       97.34       81.42     14.36 o 
  -7   0  10     1588.40     1804.47     57.22 o 
  -6   0  10       65.65       49.12      8.01 o 
  -5   0  10     3528.65     3601.65     99.90 o 
  -3   0  10     1612.89     1706.99     50.24 o 
  -2   0  10     6326.17     6881.91    180.61 o 
  -1   0  10     1696.12     1589.24     47.15 o 
   0   0  10       72.31       69.75      7.02 o 
   1   0  10      110.74      113.23      8.37 o 
   2   0  10     2044.25     2041.59     60.75 o 
   3   0  10     2652.93     2841.91     82.86 o 
   5   0  10        2.77       16.82      9.08 o 
   6   0  10      191.05      231.34     17.45 o 
   7   0  10      205.95      181.19     16.15 o 
   8   0  10       94.75      171.03     16.51 o 
   9   0  10       77.38      101.69     18.66 o 
 -10   1  10       17.01      120.79     19.19 o 
  -9   1  10       37.54       18.12     13.47 o 
  -8   1  10       32.38       60.93     11.77 o 
  -7   1  10        2.99       41.36     43.58 o 
  -6   1  10      468.60      471.78     14.60 o 
  -5   1  10      209.57      257.42     13.69 o 
  -4   1  10      100.25      103.25      6.17 o 
  -3   1  10      876.88      979.89     39.01 o 
  -2   1  10     1565.72     1807.82     37.41 o 
  -1   1  10       23.20       46.32      8.28 o 
   0   1  10     1131.24     1136.08     79.88 o 
   1   1  10        6.21      -12.52     15.37 o 
   2   1  10        3.52       13.78      4.49 o 
   3   1  10      111.50       92.61      8.81 o 
   4   1  10        0.31       35.95     19.77 o 
   5   1  10       22.38       30.42      6.42 o 
   6   1  10       25.90       34.81     13.33 o 
   7   1  10        3.36       -6.45      8.39 o 
   8   1  10       22.24       36.14      9.58 o 
   9   1  10        0.02        4.90     14.20 o 
  -9   2  10      221.76      273.26     21.30 o 
  -8   2  10      518.21      609.65     28.32 o 
  -7   2  10      409.20      385.15     19.77 o 
  -6   2  10      395.12      327.39     18.83 o 
  -5   2  10       60.80       58.25      8.05 o 
  -4   2  10      209.31      185.07     24.87 o 
  -3   2  10     1495.81     1590.28     33.62 o 
  -2   2  10      565.90      493.99     26.26 o 
  -1   2  10     1172.49     1137.39     25.13 o 
   0   2  10      732.16      661.40     16.41 o 
   1   2  10       46.59       66.54     25.03 o 
   2   2  10       11.68       22.46      9.34 o 
   3   2  10      550.87      550.50     12.90 o 
   4   2  10      247.79      254.16     26.85 o 
   5   2  10      704.14      703.85     77.60 o 
   6   2  10       94.39      143.16     20.83 o 
   7   2  10       24.69      103.81     46.77 o 
   8   2  10       39.48       13.56     28.54 o 
  -9   3  10       46.44        9.62     16.02 o 
  -8   3  10       32.67       41.11     12.80 o 
  -7   3  10       11.91       -2.15      9.08 o 
  -6   3  10        0.16       14.85      9.80 o 
  -5   3  10      136.94      112.20     11.23 o 
  -4   3  10       52.03       58.43     10.20 o 
  -3   3  10      242.67      199.71     13.73 o 
  -2   3  10       12.64        7.02      6.67 o 
  -1   3  10       10.12       21.21      7.34 o 
   0   3  10     1102.30     1140.05     55.65 o 
   1   3  10        2.64        9.22     18.33 o 
   2   3  10      226.89      233.32     16.92 o 
   3   3  10      200.29      161.19     14.00 o 
   4   3  10       15.75       39.94     22.29 o 
   5   3  10       17.67       35.62     23.10 o 
   6   3  10        9.57       34.49     18.88 o 
   7   3  10       39.46       99.75     28.19 o 
   8   3  10        1.94       22.86     60.22 o 
  -8   4  10       73.27      113.50     16.51 o 
  -7   4  10      284.42      237.25     16.15 o 
  -6   4  10      843.57      748.69     32.84 o 
  -5   4  10      871.95      794.86     33.06 o 
  -4   4  10       70.44       82.05     13.29 o 
  -3   4  10        8.28       61.25     13.11 o 
  -2   4  10       42.05       50.55      9.80 o 
  -1   4  10     2783.97     2911.52     85.49 o 
   0   4  10      623.57      602.04     25.14 o 
   1   4  10      505.69      523.29     29.24 o 
   2   4  10       26.58       75.72     22.17 o 
   3   4  10      743.21      771.25     21.16 o 
   4   4  10      707.22      712.99     18.33 o 
   5   4  10      145.47      163.87     13.21 o 
   6   4  10        7.27       46.11     68.79 o 
   7   4  10       28.76       39.25     21.52 o 
  -7   5  10       15.30       16.91     13.33 o 
  -6   5  10        4.37       39.37     14.63 o 
  -5   5  10       22.91       42.28     11.72 o 
  -4   5  10      132.46       47.11     10.42 o 
  -3   5  10      339.99      332.36     19.33 o 
  -2   5  10      260.96      219.75     16.24 o 
  -1   5  10      288.24      285.07     17.27 o 
   0   5  10       16.16       49.35     28.45 o 
   1   5  10        0.10       36.02     13.69 o 
   2   5  10        1.02       37.95      7.67 o 
   3   5  10        1.11       39.11     33.31 o 
   4   5  10       59.51       80.53     13.89 o 
   5   5  10       26.74       44.99     14.23 o 
   6   5  10        5.32       26.93      7.82 o 
  -6   6  10      588.74      531.13     29.30 o 
  -5   6  10      361.12      324.49     21.43 o 
  -4   6  10      551.23      478.25     25.50 o 
  -3   6  10     1149.64     1102.75     42.37 o 
  -2   6  10      789.38      905.41     38.07 o 
  -1   6  10      806.96      721.63     30.29 o 
   0   6  10      338.00      350.55     28.88 o 
   1   6  10      926.14      949.72     26.20 o 
   2   6  10      355.21      377.14     20.09 o 
   3   6  10      172.12      194.70     11.76 o 
   4   6  10      111.85      147.22     28.59 o 
   5   6  10      554.18      652.28     32.44 o 
  -4   7  10        0.09      -13.29     13.29 o 
  -3   7  10      235.88      212.55     19.37 o 
  -2   7  10      366.09      303.01     20.94 o 
  -1   7  10       40.92       96.28     18.83 o 
   0   7  10       32.33       36.47     10.25 o 
   1   7  10      128.83      222.26     13.50 o 
   2   7  10      167.14      178.10     17.76 o 
   3   7  10       44.50       43.89     15.66 o 
  -9   1  11      535.77      571.89     28.63 o 
  -8   1  11      566.54      602.04     27.87 o 
  -7   1  11      462.23      476.74    125.80 o 
  -6   1  11      654.13      639.52     17.82 o 
  -5   1  11     2450.31     2560.02     52.63 o 
  -4   1  11     4491.90     4946.13     94.57 o 
  -3   1  11     3388.20     3720.38     72.30 o 
  -2   1  11      544.75      524.82     14.09 o 
  -1   1  11      135.50      120.64      8.08 o 
   0   1  11      428.58      418.57     19.89 o 
   1   1  11     3699.11     3930.62     76.57 o 
   2   1  11     3424.85     3645.01    100.93 o 
   3   1  11      441.06      437.67     22.17 o 
   4   1  11      269.84      262.84     11.42 o 
   5   1  11        3.88       14.25     15.59 o 
   6   1  11     1291.59     1275.12     55.45 o 
   7   1  11      215.04      198.26     22.46 o 
   8   1  11      181.32      178.38     14.74 o 
  -9   2  11       40.24       76.19     18.48 o 
  -8   2  11       37.43      103.84     16.15 o 
  -7   2  11       77.05       19.06      9.75 o 
  -6   2  11      284.16      281.85     17.18 o 
  -5   2  11      248.02      271.78     16.78 o 
  -4   2  11      726.95      759.16     29.62 o 
  -3   2  11        3.96        4.47      5.46 o 
  -2   2  11      121.86      161.17     30.33 o 
  -1   2  11       59.90       85.82      5.78 o 
   0   2  11       24.23       45.02     11.21 o 
   1   2  11      126.13      126.76     13.58 o 
   2   2  11        5.40       26.82     13.29 o 
   3   2  11       90.84      102.58      5.61 o 
   4   2  11      345.91      347.45     20.53 o 
   5   2  11        7.52       25.35      9.84 o 
   6   2  11      347.85      349.61     18.45 o 
   7   2  11      267.98      233.00     13.18 o 
   8   2  11      352.29      304.56     37.20 o 
  -9   3  11      443.87      509.30     28.77 o 
  -8   3  11      899.12      881.88     37.40 o 
  -7   3  11      160.19      159.13     16.78 o 
  -6   3  11        6.92       47.69     10.65 o 
  -5   3  11      207.80      151.71     13.96 o 
  -4   3  11      315.60      382.15     19.91 o 
  -3   3  11     1875.20     1849.75     59.01 o 
  -2   3  11     1723.32     1767.88     55.56 o 
  -1   3  11      992.37      889.26     32.26 o 
   0   3  11     1397.39     1341.58     29.57 o 
   1   3  11      598.41      593.14     24.74 o 
   2   3  11      605.23      666.03     36.45 o 
   3   3  11      180.80      220.63      9.89 o 
   4   3  11      294.76      294.20     14.71 o 
   5   3  11      238.30      209.51     15.21 o 
   6   3  11       42.42       36.55     24.29 o 
   7   3  11       54.64       33.26      9.55 o 
   8   3  11       69.64       45.30     16.33 o 
  -8   4  11       80.81       53.46     18.70 o 
  -7   4  11        4.12        3.98     11.41 o 
  -6   4  11        1.15       13.15     10.96 o 
  -5   4  11     1058.40     1026.52     40.09 o 
  -3   4  11       29.41       27.87     10.78 o 
  -2   4  11      743.60      643.92     27.20 o 
  -1   4  11      165.03      191.84     13.29 o 
   0   4  11       68.44       54.94      9.98 o 
   1   4  11       91.60      107.20      8.28 o 
   2   4  11        1.70       42.51      9.40 o 
   3   4  11        0.11       21.44     17.17 o 
   4   4  11      323.16      292.29     43.66 o 
   5   4  11        6.90        6.70     12.89 o 
   6   4  11       31.52       80.83     36.77 o 
   7   4  11      306.72      293.40     35.57 o 
  -7   5  11      472.36      406.54     23.35 o 
  -6   5  11      264.64      275.45     20.89 o 
  -5   5  11      751.16      765.92     33.11 o 
  -4   5  11      393.66      360.95     21.88 o 
  -3   5  11      196.83      254.52     17.54 o 
  -2   5  11      518.12      522.19     25.28 o 
  -1   5  11       52.76       81.92     11.32 o 
   0   5  11      214.30      136.23     12.75 o 
   1   5  11       70.31       69.75      8.26 o 
   2   5  11      534.45      488.96     16.86 o 
   3   5  11      286.24      270.39     27.85 o 
   4   5  11       31.10       19.21     12.59 o 
   5   5  11       35.29       79.91     59.73 o 
   6   5  11       54.17       38.48     11.21 o 
  -6   6  11        8.04       78.52     16.46 o 
  -5   6  11       33.41       41.07     12.93 o 
  -4   6  11       28.54       10.92     13.06 o 
  -3   6  11      103.93       44.38     11.72 o 
  -2   6  11       76.92      140.97     20.80 o 
  -1   6  11       39.70       52.08     12.48 o 
   0   6  11      554.04      484.16     23.80 o 
   1   6  11        5.14       51.51     20.29 o 
   2   6  11        3.44       54.02      9.58 o 
   3   6  11       59.88      100.51     32.73 o 
   4   6  11        0.13       10.29      8.98 o 
   5   6  11      108.61      126.48     13.43 o 
  -3   7  11      271.75      282.61     22.15 o 
  -2   7  11      189.51      192.11     16.87 o 
  -1   7  11      257.32      321.04     22.15 o 
   0   7  11      162.18      204.99     19.86 o 
   1   7  11       62.87       81.36     10.67 o 
   2   7  11      212.28      306.66     87.28 o 
  -9   0  12       23.27       15.35     13.33 o 
  -8   0  12       78.12      139.58     15.21 o 
  -7   0  12       77.14       54.04     12.17 o 
  -6   0  12      646.40      638.28     26.44 o 
  -5   0  12     2262.35     2361.20     70.73 o 
  -4   0  12      867.09      788.51     28.14 o 
  -3   0  12      822.04      962.45     32.39 o 
  -2   0  12      646.46      599.94     22.64 o 
  -1   0  12     1606.89     1699.11     50.96 o 
   0   0  12     8412.83     8554.14    224.05 o 
   1   0  12     1558.04     1461.06     46.39 o 
   2   0  12     1272.98     1210.80     40.71 o 
   3   0  12      131.06      143.34     11.72 o 
   4   0  12      372.49      376.83     19.64 o 
   5   0  12     1311.06     1268.91     47.11 o 
   6   0  12      254.36      237.74     18.61 o 
   7   0  12       47.70       53.24     13.33 o 
   8   0  12        9.32       92.47     15.61 o 
  -9   1  12        9.76       37.13     16.33 o 
  -8   1  12       20.95      161.51     15.52 o 
  -7   1  12        6.67       27.16     10.74 o 
  -6   1  12     1135.29     1061.13     91.47 o 
  -5   1  12      364.71      396.52     12.94 o 
  -4   1  12      339.39      377.27     26.55 o 
  -3   1  12      177.37      188.07     15.37 o 
  -2   1  12      110.65      106.59     17.67 o 
  -1   1  12      181.20      174.39     20.83 o 
   0   1  12      473.53      420.45     13.09 o 
   1   1  12        7.50       13.50     15.52 o 
   3   1  12       38.85       55.06      6.59 o 
   4   1  12      318.12      335.33     14.00 o 
   5   1  12       10.06       25.11      8.34 o 
   6   1  12        0.06       70.05     22.12 o 
   7   1  12       97.49      168.20     12.92 o 
   8   1  12        5.31       33.41     45.68 o 
  -9   2  12      136.60      139.81     17.90 o 
  -8   2  12       67.73      111.40     15.39 o 
  -7   2  12      119.52      164.59     16.73 o 
  -6   2  12     1659.85     1661.53     54.85 o 
  -5   2  12      608.04      650.81     28.14 o 
  -4   2  12      488.04      459.24     21.21 o 
  -3   2  12       25.90       51.05      9.84 o 
  -2   2  12      618.80      597.21     20.71 o 
  -1   2  12     2240.29     2223.39    165.58 o 
   0   2  12      332.48      248.14     31.34 o 
   1   2  12       81.08       69.82     25.14 o 
   2   2  12        2.65       32.69     12.17 o 
   3   2  12      333.07      386.90     19.19 o 
   4   2  12      350.64      331.55     23.17 o 
   5   2  12      189.78      156.10     32.90 o 
   6   2  12        9.50       51.27     18.63 o 
   7   2  12      197.05      201.31     12.94 o 
   8   2  12       33.64      100.12     13.13 o 
  -8   3  12        0.02      -14.63     14.63 o 
  -7   3  12        1.04        4.07     12.80 o 
  -6   3  12        6.65       50.06     11.14 o 
  -5   3  12       18.71       21.65     10.16 o 
  -4   3  12      149.76      137.97     13.24 o 
  -3   3  12        2.45       -6.76      6.76 o 
  -2   3  12        9.64       24.74      7.20 o 
  -1   3  12      128.09      108.94     10.60 o 
   0   3  12        5.39        8.59      7.96 o 
   1   3  12      403.61      362.20     18.75 o 
   2   3  12       59.57       53.12      6.47 o 
   3   3  12      109.94      122.82     10.65 o 
   4   3  12      212.90      234.43     37.29 o 
   5   3  12       64.10       52.84     27.92 o 
   6   3  12      129.36       77.62     19.84 o 
   7   3  12        3.06        3.94     17.45 o 
  -8   4  12      174.00      127.46     18.12 o 
  -7   4  12      549.92      480.53     27.25 o 
  -6   4  12      710.84      640.20     29.66 o 
  -5   4  12      269.27      272.05     19.46 o 
  -4   4  12      498.71      496.86     23.04 o 
  -3   4  12      433.00      419.91     21.70 o 
  -1   4  12       11.12       46.66      9.62 o 
   0   4  12      210.89      209.51     15.08 o 
   1   4  12      387.89      368.60     20.27 o 
   2   4  12      447.51      460.41     35.39 o 
   3   4  12      261.44      277.09     20.52 o 
   4   4  12       68.88       88.64     15.22 o 
   5   4  12       28.19       40.45     10.09 o 
   6   4  12       17.11       64.52     54.60 o 
   7   4  12        4.92       33.66     70.13 o 
  -7   5  12      102.86      131.35     20.89 o 
  -6   5  12      191.33      199.00     17.94 o 
  -5   5  12        0.12       -8.90     11.01 o 
  -4   5  12        0.36       15.35     12.84 o 
  -3   5  12       21.19       43.84     14.41 o 
  -2   5  12      359.68      327.98     19.46 o 
  -1   5  12      289.50      281.85     17.31 o 
   0   5  12      231.40      238.99     16.37 o 
   1   5  12        1.50       31.34      9.64 o 
   2   5  12        7.63        9.64     18.32 o 
   3   5  12       26.70       49.23     24.58 o 
   4   5  12       54.39       78.46     44.16 o 
   5   5  12       55.70       32.98      8.88 o 
  -4   6  12      587.68      586.07     29.44 o 
  -3   6  12      308.23      216.00     17.22 o 
  -2   6  12      444.36      473.02     25.99 o 
  -1   6  12     1220.46     1095.33     42.90 o 
   0   6  12      742.42      654.57     29.12 o 
   1   6  12      414.85      388.56     16.02 o 
   2   6  12      193.59      187.32     31.65 o 
   3   6  12      359.84      439.56     68.72 o 
   4   6  12      312.29      256.83     13.89 o 
  -2   7  12       63.35       16.28     16.37 o 
  -1   7  12       10.24       10.42     15.21 o 
   0   7  12        0.16       41.56     16.64 o 
   1   7  12       16.37       55.74     24.54 o 
  -9   1  13       45.04      102.94     18.03 o 
  -8   1  13      317.57      375.58     22.95 o 
  -7   1  13      443.20      398.71     22.10 o 
  -6   1  13       18.69      109.43     10.96 o 
  -5   1  13      676.14      733.71     20.17 o 
  -4   1  13      213.23      217.06     10.13 o 
  -3   1  13     1084.24     1151.88     27.16 o 
  -2   1  13       77.26       73.08      5.97 o 
  -1   1  13     1085.81     1160.33     34.85 o 
   0   1  13     1142.07     1128.97     26.78 o 
   1   1  13     1188.99     1097.28     26.32 o 
   2   1  13      146.60      166.20     15.66 o 
   3   1  13      149.10      195.42     14.72 o 
   4   1  13       96.97       56.78     22.50 o 
   5   1  13      192.56      241.59     16.98 o 
   6   1  13      100.42      132.96     10.55 o 
   7   1  13       24.67       61.12     29.37 o 
   8   1  13      104.63      145.34     27.92 o 
  -9   2  13        0.36       44.96     16.24 o 
  -8   2  13       48.08      111.80     14.72 o 
  -7   2  13        7.33       -5.41     11.59 o 
  -6   2  13       22.68       23.67     11.05 o 
  -5   2  13      539.21      464.88     23.22 o 
  -4   2  13     1190.81     1659.66     58.61 o 
  -3   2  13      883.92      793.97     30.78 o 
  -2   2  13      100.22      125.01      7.08 o 
  -1   2  13      106.80       96.76     20.94 o 
   0   2  13      266.10      310.04     19.93 o 
   1   2  13       10.81       39.55      8.72 o 
   2   2  13       92.73       88.57     30.49 o 
   3   2  13       16.27       12.42      6.69 o 
   4   2  13       81.68       60.03     35.48 o 
   5   2  13        3.82       37.99     29.55 o 
   6   2  13       41.99       51.77     15.57 o 
   7   2  13       49.11       96.61     18.21 o 
  -8   3  13      181.98      186.25     18.57 o 
  -7   3  13      952.30     1034.21     42.50 o 
  -5   3  13      598.37      600.03     28.05 o 
  -4   3  13      393.83      419.42     21.74 o 
  -3   3  13      978.89      864.48     33.87 o 
  -2   3  13     1549.77     1402.68     47.24 o 
  -1   3  13      596.18      538.34     23.76 o 
   0   3  13        8.23        8.28      7.52 o 
   1   3  13      157.33      169.44      8.66 o 
   2   3  13      300.04      291.47     39.06 o 
   3   3  13      325.34      383.22     37.54 o 
   4   3  13      252.42      274.84     12.94 o 
   5   3  13      192.36      192.07     36.39 o 
   6   3  13      152.31      146.69     31.23 o 
   7   3  13       14.14       34.85     32.55 o 
  -7   4  13        2.63      -11.90     11.90 o 
  -6   4  13       17.09       16.02     11.99 o 
  -5   4  13      316.63      338.53     20.71 o 
  -4   4  13      239.69      258.18     17.45 o 
  -3   4  13      340.41      292.86     19.73 o 
  -2   4  13      127.30      107.42     12.39 o 
  -1   4  13      140.86      122.94     11.99 o 
   0   4  13       58.73       31.54      8.90 o 
   1   4  13      619.66      532.79     25.19 o 
   2   4  13      181.39      190.94     15.12 o 
   3   4  13        7.16       44.86     17.27 o 
   4   4  13      141.02      168.03     25.58 o 
   5   4  13       63.43      141.67     12.88 o 
   6   4  13       22.50       55.76     44.11 o 
  -6   5  13      150.55      191.39     19.46 o 
  -5   5  13      358.33      384.57     23.89 o 
  -4   5  13      696.33      646.69     29.39 o 
  -3   5  13      338.07      336.43     24.52 o 
  -2   5  13       13.01      -10.07     10.07 o 
  -1   5  13       97.44       85.72     11.68 o 
   0   5  13      778.95      815.58     33.96 o 
   1   5  13      917.36      796.88     33.46 o 
   2   5  13      440.07      444.25     16.44 o 
   3   5  13       45.60      116.91     10.09 o 
   4   5  13        8.88       36.61      8.90 o 
   5   5  13      137.70      131.62     15.08 o 
  -5   6  13       71.59      104.02     19.77 o 
  -4   6  13        2.59        7.47     13.51 o 
  -3   6  13        5.08       90.95     14.50 o 
  -2   6  13        3.89       -8.90     12.97 o 
  -1   6  13       59.01       72.48     15.97 o 
   0   6  13        2.53        3.80     10.20 o 
   1   6  13      139.60      134.53     16.91 o 
   2   6  13       53.31      113.48     12.15 o 
   3   6  13       10.06       70.48     46.21 o 
  -7   0  14      234.50      270.76     18.57 o 
  -6   0  14     1499.89     1458.51     48.27 o 
  -5   0  14      231.35      220.60     15.12 o 
  -4   0  14     3270.72     3799.49    107.91 o 
  -3   0  14      481.70      500.62     21.07 o 
  -2   0  14      667.62      661.01     25.10 o 
  -1   0  14     1308.38     1434.31     46.53 o 
   0   0  14      825.85      885.73     31.85 o 
   1   0  14      630.05      651.03     26.84 o 
   2   0  14      449.17      416.87     20.40 o 
   3   0  14      951.82     1113.54     41.79 o 
   5   0  14      179.26      236.40     17.72 o 
   6   0  14        6.10       33.42     13.96 o 
   7   0  14       51.47       74.85     15.93 o 
  -8   1  14      214.57      207.99     18.57 o 
  -7   1  14       23.66       50.91     14.14 o 
  -6   1  14       55.73       69.08     12.66 o 
  -5   1  14      131.10      138.11     13.15 o 
  -4   1  14      448.85      437.86     58.20 o 
  -3   1  14      167.83      216.97     46.77 o 
  -2   1  14      358.25      363.50     12.30 o 
  -1   1  14      503.79      509.54     15.15 o 
   0   1  14      151.03      158.14      9.31 o 
   1   1  14      110.27      125.99      8.25 o 
   2   1  14      187.33      190.76     14.74 o 
   3   1  14        6.00       15.31      7.75 o 
   4   1  14       55.41       58.95      8.66 o 
   5   1  14       65.65       77.11     13.65 o 
   6   1  14       33.32       14.72      8.54 o 
   7   1  14        6.52        5.55     13.49 o 
  -8   2  14      354.34      342.02     20.22 o 
  -7   2  14      750.35      753.44     33.51 o 
  -6   2  14      593.01      592.25     27.69 o 
  -5   2  14      188.26      215.91     15.93 o 
  -4   2  14       43.54       35.97     10.38 o 
  -3   2  14      934.23      926.35     34.94 o 
  -2   2  14     2935.67     2763.35     82.09 o 
  -1   2  14     1091.98      984.78     89.79 o 
   0   2  14      210.10      206.68     12.95 o 
   1   2  14      252.97      248.40     40.78 o 
   2   2  14      367.49      332.49     40.13 o 
   3   2  14      774.17      766.97     87.71 o 
   4   2  14      287.81      281.14     14.12 o 
   5   2  14       49.59       49.54      9.71 o 
   6   2  14      202.23      205.49     34.58 o 
   7   2  14       24.53       50.89     11.40 o 
  -8   3  14        3.20       45.41     13.73 o 
  -7   3  14        3.03       41.07     13.82 o 
  -6   3  14       13.00       30.29     15.03 o 
  -5   3  14        3.50       28.01     11.32 o 
  -4   3  14       25.44       44.83     15.39 o 
  -3   3  14      219.56      147.73     13.47 o 
  -2   3  14      277.15      221.54     15.48 o 
  -1   3  14        3.83       15.08      8.99 o 
   0   3  14      100.04      104.73     11.45 o 
   1   3  14       97.46       43.35      9.40 o 
   2   3  14      155.54      152.46     23.42 o 
   3   3  14      219.11      215.77     38.07 o 
   4   3  14        5.44      -17.63     17.63 o 
   5   3  14       11.10       55.86     31.34 o 
   6   3  14       12.69       69.58     17.45 o 
  -7   4  14      285.80      231.03     20.85 o 
  -6   4  14      867.29      823.14     35.43 o 
  -5   4  14      832.04      836.83     36.33 o 
  -4   4  14      137.44      157.17     14.41 o 
  -3   4  14       42.76       62.37     12.35 o 
  -2   4  14      601.72      600.75     27.92 o 
  -1   4  14      843.85      755.05     31.23 o 
   0   4  14      870.82      919.51     36.15 o 
   1   4  14       42.13       40.94     10.60 o 
   2   4  14      337.33      315.85     18.88 o 
   3   4  14       97.12      125.71     14.45 o 
   4   4  14      329.26      307.22     20.18 o 
   5   4  14       22.72       35.13     15.41 o 
  -6   5  14       27.30       74.04     14.99 o 
  -5   5  14       26.35       28.86     13.91 o 
  -4   5  14       13.04        3.49      9.66 o 
  -3   5  14      269.27      207.99     18.07 o 
  -2   5  14       66.03       22.46     12.26 o 
  -1   5  14       73.50       50.73     12.80 o 
   0   5  14       40.39       56.01     12.75 o 
   1   5  14      351.70      348.38     20.80 o 
   2   5  14      187.33      184.72     16.64 o 
   3   5  14       25.13       44.18      9.15 o 
   4   5  14       30.56      107.00     11.83 o 
  -4   6  14       90.51      110.06     17.31 o 
  -3   6  14      272.44      280.24     20.85 o 
  -2   6  14       49.70       62.63     14.05 o 
  -1   6  14       73.99      133.77     16.78 o 
   0   6  14      353.79      287.31     19.28 o 
   1   6  14      171.09      132.07     17.85 o 
   2   6  14       45.44      131.13     18.21 o 
  -8   1  15      250.97      190.00     17.85 o 
  -7   1  15       50.72      103.97     13.06 o 
  -6   1  15      153.26      197.16     17.09 o 
  -5   1  15      165.84      200.96     15.93 o 
  -4   1  15      697.06      803.78    154.55 o 
  -3   1  15      285.17      342.15     44.69 o 
  -2   1  15       21.67       14.37     18.95 o 
  -1   1  15       17.57       20.08      5.98 o 
   0   1  15      511.07      452.35     14.55 o 
   1   1  15     1467.31     1487.10     35.10 o 
   2   1  15     1285.97     1311.04     63.24 o 
   3   1  15       78.71       87.41     18.88 o 
   4   1  15       16.16       42.46     10.58 o 
   5   1  15       77.63       79.60     46.53 o 
   6   1  15       24.04       15.69     10.41 o 
   7   1  15      153.11      137.04     71.58 o 
  -8   2  15       50.44       53.10     14.81 o 
  -7   2  15       63.88      139.36     15.12 o 
  -6   2  15        5.30       -6.26     11.68 o 
  -5   2  15       24.15       98.38     13.15 o 
  -4   2  15      705.32      701.45     29.89 o 
  -3   2  15       43.33       70.64     11.72 o 
  -2   2  15      105.10       82.90     10.25 o 
  -1   2  15      180.69      175.11      8.78 o 
   0   2  15       79.46       61.97     14.74 o 
   1   2  15      200.23      201.01     41.61 o 
   2   2  15        1.05       -8.59     25.32 o 
   3   2  15        8.01       28.46      9.65 o 
   4   2  15        0.38       46.75     27.54 o 
   5   2  15       20.87       44.42     14.32 o 
   6   2  15       42.58       38.81     38.83 o 
  -7   3  15      182.99      199.76     18.12 o 
  -6   3  15        2.91        6.35     12.17 o 
  -5   3  15      558.07      447.16     23.98 o 
  -4   3  15     1477.46     1926.92     67.33 o 
  -3   3  15     2610.22     2411.66     75.74 o 
  -2   3  15     2406.93     2112.99     67.06 o 
  -1   3  15      528.78      440.36     22.23 o 
   0   3  15      121.33       65.41     11.36 o 
   1   3  15        5.67        1.52      8.55 o 
   2   3  15        4.89       12.35      7.65 o 
   3   3  15       62.23      102.28     23.06 o 
   4   3  15       11.03       81.53     43.28 o 
   5   3  15       60.64       61.20     16.08 o 
   6   3  15      136.69      142.19     13.68 o 
  -6   4  15       31.60       66.84     16.06 o 
  -5   4  15       19.82       46.21     14.00 o 
  -4   4  15       17.67        7.02     11.81 o 
  -3   4  15        1.20        8.99     10.69 o 
  -2   4  15       61.53       55.25     10.83 o 
  -1   4  15      104.81       76.73     11.72 o 
   0   4  15       47.58       54.80     11.50 o 
   1   4  15        1.76        5.46     10.87 o 
   2   4  15       69.18       86.03     13.02 o 
   3   4  15       33.94       79.28     12.62 o 
   4   4  15       14.79       -4.79     12.26 o 
   5   4  15       25.42      -13.51     13.51 o 
  -5   5  15       86.21       98.69     15.79 o 
  -4   5  15      284.44      216.09     17.67 o 
  -3   5  15       38.77       61.43     16.06 o 
  -2   5  15       99.09      107.10     15.61 o 
  -1   5  15      162.48      194.34     16.15 o 
   0   5  15      115.64      105.36     15.75 o 
   1   5  15      783.23      636.67     30.29 o 
   2   5  15      405.90      359.29     21.25 o 
   3   5  15      472.55      420.94     24.25 o 
  -2   6  15        2.51       -0.76     13.51 o 
  -1   6  15      102.99      113.68     18.07 o 
   0   6  15      324.44      257.78     19.95 o 
   1   6  15      241.75      189.56     20.40 o 
  -5   0  16      766.22      874.50     34.58 o 
  -4   0  16      191.76      168.04     14.45 o 
  -3   0  16        6.26       34.54      9.44 o 
  -2   0  16      518.34      438.79     20.22 o 
  -1   0  16      132.14      124.78     11.90 o 
   0   0  16        4.41       19.91      8.63 o 
   1   0  16      281.70      248.39     16.51 o 
   2   0  16       26.53       28.95     11.99 o 
   3   0  16      200.66      221.23     16.82 o 
   4   0  16       23.15       42.14     12.88 o 
   5   0  16      149.40      162.80     18.43 o 
   6   0  16       10.21       92.70     19.86 o 
  -8   1  16        0.03       -7.61     11.86 o 
  -7   1  16        0.41       24.07     13.82 o 
  -6   1  16        2.70       11.10     12.84 o 
  -5   1  16       82.64       61.16     10.96 o 
  -4   1  16      198.54      199.80     15.88 o 
  -3   1  16       22.83       88.83     15.97 o 
  -2   1  16      331.28      314.11     12.26 o 
  -1   1  16      237.63      231.94     30.35 o 
   0   1  16        0.83       35.78     12.84 o 
   1   1  16       13.77        4.52      6.03 o 
   2   1  16        5.41       42.58     34.58 o 
   3   1  16       16.48       34.64     55.56 o 
   4   1  16       77.65       96.10     11.92 o 
   5   1  16        6.23       21.23     22.03 o 
   6   1  16        0.38       64.87     48.41 o 
  -7   2  16      194.06      240.83     20.13 o 
  -6   2  16      135.92      214.88     18.03 o 
  -5   2  16      832.13      787.21     31.81 o 
  -4   2  16      113.53      137.44     13.73 o 
  -3   2  16      643.88      661.59     29.04 o 
  -2   2  16      125.44      110.37     12.44 o 
  -1   2  16     1625.65     1463.34     50.15 o 
   0   2  16     1019.93      914.50     58.85 o 
   1   2  16      277.02      336.10     29.89 o 
   2   2  16      166.71      191.22     21.38 o 
   3   2  16      195.90      218.17     12.92 o 
   4   2  16      174.03      163.01     11.49 o 
   5   2  16      107.40      135.36     12.43 o 
   6   2  16       88.26      150.28     22.59 o 
  -7   3  16        4.92       -3.85     14.94 o 
  -6   3  16       21.79       53.51     17.94 o 
  -5   3  16        0.83       15.39     12.44 o 
  -4   3  16        0.76      -11.68     11.68 o 
  -3   3  16       45.86       46.62     11.99 o 
  -2   3  16       41.88       17.09      9.53 o 
  -1   3  16        1.03        6.98     10.16 o 
   0   3  16       30.49       51.99     11.45 o 
   1   3  16       26.15       11.27      9.84 o 
   2   3  16        8.91       25.10     12.26 o 
   3   3  16      236.60      195.15     12.68 o 
   4   3  16       15.57       75.84     44.94 o 
   5   3  16        0.31       48.93     30.98 o 
  -6   4  16      260.11      239.13     21.34 o 
  -5   4  16      300.52      246.73     21.03 o 
  -4   4  16      378.09      359.25     21.47 o 
  -3   4  16      561.19      499.50     25.81 o 
  -2   4  16      375.53      346.14     20.94 o 
  -1   4  16      318.09      245.30     17.18 o 
   0   4  16       88.13       91.76     15.48 o 
   1   4  16      531.35      561.42     27.29 o 
   2   4  16      436.78      345.20     20.85 o 
   3   4  16      239.66      263.20     19.77 o 
   4   4  16       98.71       89.79     15.48 o 
  -4   5  16      297.80      268.07     19.55 o 
  -3   5  16       19.68       10.51     14.76 o 
  -2   5  16      170.07      172.60     17.45 o 
  -1   5  16      370.82      308.65     19.95 o 
   0   5  16        2.44      -10.74     10.74 o 
   1   5  16       14.67       81.16     16.37 o 
   2   5  16        0.90       50.29     16.02 o 
  -7   1  17      441.96      563.39     28.23 o 
  -6   1  17      811.03      879.96     36.73 o 
  -5   1  17      579.04      617.21     27.25 o 
  -4   1  17      933.48      982.27     38.56 o 
  -3   1  17       60.49       89.83     12.57 o 
  -2   1  17      791.24      824.93     30.40 o 
  -1   1  17      201.87      222.58     18.30 o 
   0   1  17      519.42      485.20     16.28 o 
   1   1  17      162.55      163.37     53.78 o 
   2   1  17      179.37      207.90     12.36 o 
   3   1  17      199.02      209.86     12.97 o 
   4   1  17      281.68      306.18     45.14 o 
   5   1  17      164.78      205.85     54.76 o 
  -7   2  17      136.20      153.00     17.58 o 
  -6   2  17       38.54       26.49     14.81 o 
  -5   2  17       35.76       89.74     13.69 o 
  -4   2  17        1.23       52.84     13.69 o 
  -3   2  17      142.24      169.87     15.26 o 
  -2   2  17      494.42      400.68     21.21 o 
  -1   2  17      212.82      250.00     17.13 o 
   0   2  17      296.30      203.60     15.43 o 
   1   2  17        1.51      -16.44     16.44 o 
   2   2  17      203.49      174.84     40.17 o 
   3   2  17      146.50      125.37     48.47 o 
   4   2  17       70.90       80.94     62.25 o 
   5   2  17       29.02      122.08     44.56 o 
  -6   3  17       23.48       66.53     16.20 o 
  -5   3  17       13.85      105.90     16.15 o 
  -4   3  17      444.57      422.69     24.34 o 
  -3   3  17      850.42      801.17     34.09 o 
  -2   3  17      318.23      309.05     18.66 o 
  -1   3  17      457.91      465.01     23.89 o 
   0   3  17      947.79      881.57     36.60 o 
   1   3  17      518.47      475.34     23.85 o 
   2   3  17      317.22      383.99     22.28 o 
   3   3  17        4.74       40.09     12.48 o 
   4   3  17       22.47       88.87     40.29 o 
  -5   4  17       13.05       39.55     13.33 o 
  -4   4  17        6.85       47.20     17.85 o 
  -3   4  17      105.70      103.39     15.43 o 
  -2   4  17        2.28       64.74     14.50 o 
  -1   4  17        6.93       12.21     11.05 o 
   0   4  17       46.65       69.30     14.90 o 
   1   4  17        0.47       13.02     14.23 o 
   2   4  17       38.21      -10.07     10.07 o 
   3   4  17      540.95      447.43     25.50 o 
  -3   5  17      127.98      121.82     19.51 o 
  -2   5  17       25.03       29.93     16.42 o 
  -1   5  17       28.67       42.05     12.21 o 
   0   5  17      172.21      109.47     14.99 o 
   1   5  17      233.64      197.65     18.75 o 
  -4   0  18      110.03      123.21     15.61 o 
  -3   0  18      163.94      151.30     14.00 o 
  -2   0  18       18.75       19.73     11.95 o 
  -1   0  18      126.26      141.33     12.93 o 
   0   0  18       34.64       66.48     10.47 o 
   1   0  18      353.35      379.83     20.40 o 
   2   0  18        9.91        8.37     12.35 o 
   3   0  18      470.57      531.31     30.15 o 
   4   0  18      285.34      349.09     22.46 o 
   5   0  18        3.19       64.47     21.43 o 
  -6   1  18       21.32      -11.50     11.50 o 
  -5   1  18       10.62       64.47     13.29 o 
  -4   1  18        4.85       38.74     13.02 o 
  -3   1  18      133.40      152.92     13.91 o 
  -2   1  18       78.54       94.11     11.01 o 
  -1   1  18        4.28       29.39      8.22 o 
   0   1  18       10.08       11.98      7.08 o 
   1   1  18      111.21      123.77     26.37 o 
   2   1  18      157.59      148.02     12.80 o 
   3   1  18        2.61       14.65     26.35 o 
   4   1  18       34.32       55.99     28.07 o 
  -6   2  18      282.08      285.07     21.92 o 
  -5   2  18        4.09      -11.90     11.90 o 
  -4   2  18        8.37       36.01     14.27 o 
  -3   2  18      534.78      468.32     24.20 o 
  -2   2  18      969.93      763.50     32.57 o 
  -1   2  18      692.29      627.77     29.12 o 
   0   2  18      145.37      159.63     14.36 o 
   1   2  18      268.84      228.21     17.54 o 
   2   2  18      331.28      328.17     17.49 o 
   3   2  18       24.51       96.48     35.34 o 
   4   2  18       47.73       29.03     12.75 o 
  -5   3  18        0.03       52.25     15.03 o 
  -4   3  18       59.75       19.42     14.99 o 
  -3   3  18       26.01       69.84     15.57 o 
  -2   3  18      308.02      296.08     20.27 o 
  -1   3  18        0.17       41.29     12.39 o 
   0   3  18       30.84       51.76     15.57 o 
   1   3  18        6.71       31.45     13.02 o 
   2   3  18       38.15       45.19     14.00 o 
   3   3  18       60.87       85.05     14.99 o 
  -4   4  18      156.71      146.03     23.71 o 
  -3   4  18      121.43       39.19     13.96 o 
  -2   4  18      290.40      234.12     18.83 o 
  -1   4  18      405.88      329.23     21.12 o 
   0   4  18      448.68      434.81     25.55 o 
   1   4  18      276.66      299.52     21.52 o 
   2   4  18        6.84      -11.01     11.01 o 
  -5   1  19      706.33      721.85     32.26 o 
  -4   1  19      702.09      679.17     31.14 o 
  -3   1  19      586.69      515.97     25.86 o 
  -2   1  19      191.19      115.20     12.66 o 
  -1   1  19      238.35      279.93     13.09 o 
   0   1  19      506.03      500.72     17.43 o 
   1   1  19      374.28      378.13     15.50 o 
   2   1  19      110.84      107.97     31.94 o 
   3   1  19       44.83      127.19     58.18 o 
  -5   2  19       28.42      116.05     16.60 o 
  -4   2  19       42.58       85.27     16.46 o 
  -3   2  19       12.94       54.63     15.03 o 
  -2   2  19      145.76       96.90     15.88 o 
  -1   2  19      237.12      204.01     16.82 o 
   0   2  19       77.66       84.91     15.93 o 
   1   2  19       74.49       79.37     13.51 o 
   2   2  19       14.62       37.99      9.88 o 
   3   2  19       33.04      121.61     42.34 o 
  -4   3  19      251.44      158.73     17.85 o 
  -3   3  19      272.75      275.05     20.53 o 
  -2   3  19       68.14       94.00     13.69 o 
  -1   3  19        3.88       48.45     13.91 o 
   0   3  19        3.38       79.46     15.75 o 
   1   3  19      385.16      277.06     19.68 o 
   2   3  19      205.73      160.79     18.03 o 
  -3   0  20      576.66      541.33     26.53 o 
  -2   0  20      435.52      370.61     21.43 o 
  -1   0  20      360.63      429.35     24.16 o 
   0   0  20       30.46       34.90     11.32 o 
   1   0  20        4.08       11.90     13.69 o 
   2   0  20      180.29      196.31     18.61 o 
  -4   1  20       11.68       56.77     15.43 o 
  -3   1  20      246.49      252.19     20.13 o 
  -2   1  20        3.74        4.65     12.88 o 
  -1   1  20      269.98      275.32     19.82 o 
   0   1  20      388.15      343.28     21.23 o 
   1   1  20      197.59      259.20     62.25 o 
   2   1  20       68.72       59.60     12.73 o 
  -3   2  20       13.62       61.56     15.75 o 
  -2   2  20      372.09      400.41     24.07 o 
  -1   2  20      138.07      146.43     16.24 o 
   0   2  20      729.55      746.14     34.09 o 
   1   2  20      167.18       88.58     14.58 o 
  -1   3  20        7.54       17.49     13.42 o 
  -2   1  21       20.91       48.76     16.78 o 
  -1   1  21      299.25      293.98     22.19 o 
   0   1  21       65.52      139.40     18.30 o 
                                                 
